# Supplementary material for: High-throughput expression of animal venom toxins in Escherichia coli to generate a large library of oxidized disulphide-reticulated peptides for drug discovery
Source: Microb Cell Fact. 2017 Jan 17;16:6. doi: 10.1186/s12934-016-0617-1 (PMC5242012; doi:10.1186/s12934-016-0617-1)
Supplement: Supplementary file 2 — Additional file 2: Table S2. Codon frequency used to design 4992 optimized encoding venom peptides. [file 12934_2016_617_MOESM2_ESM.xlsx]

## Sheet: Sheet1
Table S2 Codon frequency used to design 4992 optimized genes encoding venom peptides.
Amino Acid	Codon	Frequency per Amino Acid
Ala	GCA	0.28038
Ala	GCC	0.32078
Ala	GCG	0.39883
Ala	GCT	0
Arg	AGA	0
Arg	AGG	0
Arg	CGA	0
Arg	CGC	0.49661
Arg	CGG	0
Arg	CGT	0.50338
Asn	AAC	0.50977
Asn	AAT	0.49022
Asp	GAC	0.36984
Asp	GAT	0.63015
Cys	TGC	0.5
Cys	TGT	0.5
Gln	CAA	0.33886
Gln	CAG	0.66113
Glu	GAA	0.67631
Glu	GAG	0.32368
Gly	GGA	0
Gly	GGC	0.51573
Gly	GGG	0
Gly	GGT	0.48426
His	CAC	0.4262
His	CAT	0.57379
Ile	ATA	0
Ile	ATC	0.44313
Ile	ATT	0.55686
Leu	CTA	0
Leu	CTC	0.10435
Leu	CTG	0.49515
Leu	CTT	0.1214
Leu	TTA	0.14636
Leu	TTG	0.13272
Lys	AAA	0.73963
Lys	AAG	0.26036
Met	ATG	1
Phe	TTC	0.4205
Phe	TTT	0.57949
Pro	CCA	0.2915
Pro	CCC	0
Pro	CCG	0.70849
Pro	CCT	0
Ser	AGC	0.35558
Ser	AGT	0.23105
Ser	TCA	0
Ser	TCC	0.21398
Ser	TCG	0.19936
Ser	TCT	0
Thr	ACA	0
Thr	ACC	0.47757
Thr	ACG	0.29805
Thr	ACT	0.22437
Trp	TGG	1
Tyr	TAC	0.41108
Tyr	TAT	0.58891
Val	GTA	0
Val	GTC	0.24471
Val	GTG	0.41656
Val	GTT	0.33872

## Sheet: Sheet2
AminoAcid	Codon
Ala	GCA	0,28038	GCA
Ala	GCC	0,32078	GCC
Ala	GCG	0,39883	GCG
Ala	GCT	0	GCT
Arg	AGA	0	AGA
Arg	AGG	0	AGG
Arg	CGA	0	CGA
Arg	CGC	0,49661	CGC
Arg	CGG	0	CGG
Arg	CGT	0,50338	CGT
Asn	AAC	0,50977	AAC
Asn	AAT	0,49022	AAT
Asp	GAC	0,36984	GAC
Asp	GAT	0,63015	GAT
Cys	TGC	0,5369	TGC
Cys	TGT	0,46309	TGT
Gln	CAA	0,33886	CAA
Gln	CAG	0,66113	CAG
Glu	GAA	0,67631	GAA
Glu	GAG	0,32368	GAG
Gly	GGA	0	GGA
Gly	GGC	0,51573	GGC
Gly	GGG	0	GGG
Gly	GGT	0,48426	GGT
His	CAC	0,4262	CAC
His	CAT	0,57379	CAT
Ile	ATA	0	ATA
Ile	ATC	0,44313	ATC
Ile	ATT	0,55686	ATT
Leu	CTA	0	CTA
Leu	CTC	0,10435	CTC
Leu	CTG	0,49515	CTG
Leu	CTT	0,1214	CTT
Leu	TTA	0,14636	TTA
Leu	TTG	0,13272	TTG
Lys	AAA	0,73963	AAA
Lys	AAG	0,26036	AAG
Met	ATG	1	ATG
Phe	TTC	0,4205	TTC
Phe	TTT	0,57949	TTT
Pro	CCA	0,2915	CCA
Pro	CCC	0	CCC
Pro	CCG	0,70849	CCG
Pro	CCT	0	CCT
Ser	AGC	0,35558	AGC
Ser	AGT	0,23105	AGT
Ser	TCA	0	TCA
Ser	TCC	0,21398	TCC
Ser	TCG	0,19936	TCG
Ser	TCT	0	TCT
Thr	ACA	0	ACA
Thr	ACC	0,47757	ACC
Thr	ACG	0,29805	ACG
Thr	ACT	0,22437	ACT
Trp	TGG	1	TGG
Tyr	TAC	0,41108	TAC
Tyr	TAT	0,58891	TAT
Val	GTA	0	GTA
Val	GTC	0,24471	GTC
Val	GTG	0,41656	GTG
Val	GTT	0,33872	GTT
#N/A	TAA	1
#N/A	TAG	1
#N/A	TGA	1
