# Supplementary material for: High-throughput expression of animal venom toxins in Escherichia coli to generate a large library of oxidized disulphide-reticulated peptides for drug discovery
Source: Microb Cell Fact. 2017 Jan 17;16:6. doi: 10.1186/s12934-016-0617-1 (PMC5242012; doi:10.1186/s12934-016-0617-1)
Supplement: Supplementary file 3 — Additional file 3: Table S3. Additional table. [file 12934_2016_617_MOESM3_ESM.xlsx]

## Sheet: Feuil1
Peptide number	Cysteine pattern	Source	Length (AA)	Cysteines	S-S bridge	(µM)	MW				%	Screening
1	C-C-CC-C-C-C-C-C-C-	snake	81	10	5		8593.98		Conc >20µM	1363	27.4632	10 uM
2	C-C-C-C-C-CC-C-	snake	65	8	4		7472.47		5<X<20µM	811	16.3409	10 uM
3	C-C-C-C-C-C-C-C-	anemone	69	8	4		7747.7		1<X<5µM	562	11.3238	1 uM
4	C-C-CC-C-C-	Insect	41	6	3		4467.07		< 1 µM	2227	44.8721	No
5	C-C-C-C-C-C-C-CC-C-	snake	66	10	5		7250.11		Total	4963	100
6	C-C-CC-C-C-	Insect	34	6	3		3615.12
7	C-C-C-CC-C-C-C-C-C-C-C-	spider	76	12	6		8505.51
8	C-C-CC-C-C-C-C-	spider	48	8	4		5273.03
9	C-C-C-C-C-C-C-CC-C-	snake	66	10	5		7334.42
10	C-C-C-CC-C-C-C-C-C-CC-C-C-	cone snail	84	14	7		8810.82
11	C-C-CC-C-C-CC-C-C-C-C-	snake	69	12	6		7252.04
12	C-C-C-C-CC-C-C-CC-C-C-C-C-	snake	83	14	7		8989.87
13	C-CC-C-C-C-C-C-	snake	41	8	4		4393.07
14	C-C-CC-C-C-C-CC-C-	snake	82	10	5		9075.26
15	C-C-C-CC-C-C-C-C-C-	spider	55	10	5		6176.1
16	C-C-C-C-C-C-	spider	55	6	3		6166.05
17	C-C-CC-C-C-	spider	41	6	3		5024.82
18	C-C-C-C-C-C-	spider	42	6	3		4741.66
19	C-C-CC-CC-C-C-	cone snail	42	8	4		4889.72
20	C-C-CC-C-C-	spider	43	6	3		4687.31
21	C-C-CC-C-C-	spider	43	6	3		4813.47
22	C-C-CC-CC-C-C-	cone snail	43	8	4		5137.9
23	C-C-CC-CC-C-C-	cone snail	43	8	4		4957.83
24	C-C-C-C-C-C-	cone snail	44	6	3		4747.27
25	C-C-C-C-C-C-	scorpion	44	6	3		4837.45
26	C-C-CC-CC-C-C-	cone snail	44	8	4		4925.61
27	C-C-CC-CC-C-C-	cone snail	44	8	4		5088.85
28	C-C-CC-CC-C-C-	cone snail	44	8	4		5364.26
29	C-C-CC-CC-C-C-	cone snail	44	8	4		5244.07
30	C-C-CC-CC-C-C-	cone snail	46	8	4		5567.65
31	C-C-C-C-C-C-	cone snail	47	6	3		5153.63
32	C-C-C-C-C-C-	scorpion	47	6	3		5020.88
33	CC-C-CC-C-C-C-	spider	47	8	4		5353.9
34	C-C-C-C-C-C	spider	48	6	3		5432.17
35	C-C-C-C-C-C-	scorpion	50	6	3		5485.22
36	C-C-C-C-C-C-	scorpion	51	6	3		5751.33
37	C-C-C-C-C-C-	cone snail	51	6	3		5737.09
38	C-C-CC-CC-C-C-	cone snail	52	8	4		6053
39	C-C-C-C-C-C-	scorpion	54	6	3		6134.01
40	C-C-C-C-C-C-	cone snail	53	6	3		5877.59
41	C-C-C-C-C-C-	spider	53	6	3		5977.64
42	C-C-C-C-C-C-C-C-C-C	spider	55	10	5		5750.71
43	C-C-C-C-C-C-	spider	57	6	3		6277.93
44	C-C-C-C-C-C-	scorpion	58	6	3		6685.48
45	C-C-C-C-C-C-	scorpion	58	6	3		6638.49
46	C-C-C-C-C-C-	spider	58	6	3		6630.24
47	C-C-C-C-C-C-	spider	58	6	3		6433.85
48	C-C-CC-C-C-	spider	57	6	3		6793.68
49	C-C-C-C-C-C-	cone snail	59	6	3		6517.18
50	C-C-C-C-C-C-	cone snail	59	6	3		6711.56
51	C-C-C-C-C-C-C-C-C-C	cone snail	59	10	5		6511.17
52	C-C-CC-C-CC-C-C-C	cone snail	59	10	5		6500.15
53	C-C-CC-C-CC-C-C-C	cone snail	59	10	5		6521.3
54	C-C-C-C-C-C-	cone snail	60	6	3		6761.19
55	C-C-C-C-C-C-	cone snail	60	6	3		6807.69
56	C-C-C-C-CC-C-C-	cone snail	60	8	4		6623.48
57	C-C-C-C-C-C-	cone snail	61	6	3		7083.98
58	C-C-C-C-C-C-	cone snail	61	6	3		7180.01
59	C-C-C-C-C-C-	cone snail	61	6	3		6848.63
60	C-C-C-C-C-C-C-C-C-C	cone snail	61	10	5		6583.62
61	C-C-C-C-C-C-	spider	62	6	3		7092.24
62	C-C-CC-C-C-C-C-	cone snail	62	8	4		7226.03
63	C-C-C-C-C-C-	cone snail	63	6	3		7041.01
64	C-C-C-C-C-C-C-C-	cone snail	63	8	4		7274.15
65	C-C-C-CC-C-C-C-	cone snail	63	8	4		6422.26
66	C-C-C-C-C-C-C-C-C-C-	cone snail	64	10	5		7002.91
67	C-C-C-C-C-C-	cone snail	65	6	3		7500.41
68	C-C-C-C-C-C-	cone snail	65	6	3		7305.2
69	C-C-C-CC-C-C-C-	cone snail	65	8	4		6784.57
70	C-C-C-C-C-C-	scorpion	40	6	3		4083.78
71	C-C-C-C-C-C-	cone snail	66	6	3		7657.54
72	C-C-C-C-C-C-C-C-	cone snail	66	8	4		7660.08
73	C-C-C-C-CC-C-C-	cone snail	66	8	4		7585.65
74	C-C-C-CC-C-C-C-	cone snail	66	8	4		6852.88
75	C-C-C-CC-C-C-C-	cone snail	67	8	4		6998.91
76	C-C-C-CC-C-C-C-	cone snail	67	8	4		7321.59
77	C-C-C-CC-C-C-C-	cone snail	67	8	4		7302.58
78	C-C-C-C-C-C-	cone snail	68	6	3		7734.49
79	C-C-C-C-C-C-	cone snail	68	6	3		7510.73
80	C-C-C-C-C-C-	cone snail	68	6	3		7666.74
81	C-C-C-C-C-C-C-C-	cone snail	68	8	4		8023.06
82	C-C-C-C-C-C-C-C-C-C-	cone snail	68	10	5		7389.24
83	C-C-C-C-C-C-	cone snail	69	6	3		7381.46
84	C-C-C-CC-C-C-C-	cone snail	69	8	4		7235.23
85	C-C-CC-C-C-C-C-CC-C-C-	cone snail	73	12	6		8104.16
86	C-C-CC-C-C-C-C-	cone snail	76	8	4		8866.89
87	C-C-C-C-C-C-	cone snail	77	6	3		8436.17
88	C-C-C-C-CC-C-C-CC-C-C-C-C	snake	79	14	7		8341.15
89	C-C-CC-C-C-C-C-CC-C-C-	spider	82	12	6		9116.42
90	C-C-CC-C-C-C-C-C-C-	cone snail	84	10	5		9190.13
91	C-C-CC-C-C-C-C-C-C-	cone snail	96	10	5		10541.7
92	C-C-C-C-C-C-	spider	56	6	3		6380.09
93	C-C-C-C-C-C-	cone snail	59	6	3		6540.34
94	C-C-C-C-C-C-C-C-C-C-	cone snail	64	10	5		6794.88
95	C-C-CC-C-C-	spider	38	6	3		4213.78
96	C-C-CC-C-C-	spider	38	6	3		4255.79
97	C-C-C-C-C-C-C-C-	scorpion	35	8	4		4357.05
98	C-C-C-C-C-C-C-C-	scorpion	35	8	4		4122.62
99	C-C-C-C-C-C-	scorpion	35	6	3		3520.93
100	C-C-C-C-C-C-	scorpion	35	6	3		3852.48
101	C-C-C-C-C-C-C-C	scorpion	35	8	4		3826.63
102	C-C-C-C-C-C-	scorpion	35	6	3		4137.71
103	C-C-C-C-C-C-	scorpion	35	6	3		3838.28
104	C-C-C-C-C-C-	scorpion	35	6	3		3650.09
105	C-C-C-C-C-C-	scorpion	35	6	3		3778.52
106	C-C-CC-C-C-	spider	35	6	3		4088.69
107	C-C-CC-C-C-	spider	35	6	3		4026.61
108	C-C-CC-C-C-	spider	35	6	3		3910.5
109	C-C-CC-C-C-	spider	35	6	3		4234.76
110	C-C-CC-C-C-C-C-	spider	35	8	4		3979.56
111	C-C-CC-C-C-	spider	35	6	3		4053.54
112	C-C-CC-C-C-	spider	35	6	3		3842.36
113	C-C-CC-C-C-	spider	35	6	3		4065.62
114	C-C-CC-C-C-	spider	35	6	3		3939.43
115	C-C-CC-C-C-	spider	35	6	3		4058.64
116	C-C-CC-C-C-	spider	35	6	3		3924.49
117	C-C-CC-C-C-	spider	35	6	3		3952.51
118	C-C-CC-C-C-	spider	35	6	3		4123.62
119	C-C-CC-C-C-	spider	35	6	3		4438.15
120	C-C-CC-C-C-	spider	35	6	3		3947.54
121	C-C-CC-C-C-	spider	35	6	3		4091.57
122	C-C-CC-C-C-	spider	36	6	3		4376.96
123	C-C-C-C-C-C-	scorpion	36	6	3		4162.75
124	C-C-C-C-C-C-	scorpion	36	6	3		4225.88
125	C-C-C-C-C-C-	scorpion	36	6	3		3991.54
126	C-C-C-C-C-C-	scorpion	36	6	3		4084.57
127	C-C-CC-C-C-	scorpion	36	6	3		3932.42
128	C-C-C-CC-C-C-C-	scorpion	36	8	4		3984.49
129	C-C-CC-C-C-	scorpion	36	6	3		3919.61
130	C-C-C-C-C-C-	scorpion	36	6	3		3911.77
131	C-C-CC-C-C-	spider	36	6	3		4376.02
132	C-C-CC-C-C-	spider	34	6	3		3983.49
133	C-C-CC-C-C-	spider	36	6	3		4028.56
134	C-C-CC-C-C-	spider	36	6	3		4005.57
135	C-C-CC-C-C-	spider	37	6	3		4277.78
136	C-C-CC-C-C-	spider	37	6	3		4219.89
137	C-C-CC-C-C-	spider	37	6	3		4074.63
138	C-C-C-C-C-C-	spider	37	6	3		4090.45
139	C-C-C-C-C-C-C-C-	scorpion	37	8	4		3972.55
140	C-C-C-C-C-C-C-C-	scorpion	37	8	4		3940.74
141	C-C-C-C-C-C-	scorpion	37	6	3		3816.31
142	C-C-C-C-C-C-	scorpion	37	6	3		4245.93
143	C-C-C-C-C-C-	scorpion	37	6	3		3785.38
144	C-C-C-CC-C-C-C-	scorpion	37	8	4		4052.61
145	C-C-C-C-C-C-	scorpion	37	6	3		4426.12
146	C-C-C-CC-C-C-C-	scorpion	37	8	4		3864.29
147	C-C-C-C-C-C-	scorpion	37	6	3		4120.8
148	C-C-CC-C-C-	scorpion	37	6	3		4091.52
149	C-C-C-C-C-C-	scorpion	37	6	3		3786.35
150	C-C-C-C-C-C-	scorpion	37	6	3		4224.02
151	C-C-CC-C-C-	scorpion	37	6	3		4276.89
152	C-C-C-C-C-C-	scorpion	37	6	3		4134.89
153	C-C-C-C-C-C-	scorpion	37	6	3		3925.64
154	C-C-CC-C-C-	spider	37	6	3		4170.57
155	C-C-C-C-C-C-	spider	38	6	3		4094.59
156	C-C-C-C-C-C-	spider	38	6	3		4024.62
157	C-C-C-C-C-C-	scorpion	38	6	3		4359.06
158	C-C-C-C-C-C-	scorpion	38	6	3		4368.17
159	C-C-C-C-C-C-	scorpion	38	6	3		4204.72
160	C-C-C-C-C-C-	scorpion	38	6	3		4158.69
161	C-C-C-C-C-C-	scorpion	38	6	3		4160.8
162	C-C-CC-C-C-	spider	38	6	3		4453.09
163	C-C-CC-C-C-	spider	38	6	3		4453.11
164	C-C-CC-C-C-	spider	38	6	3		4430.97
165	C-C-CC-C-C-	spider	38	6	3		4488.12
166	C-C-CC-C-C-	spider	39	6	3		4471.06
167	C-C-C-C-	spider	39	4	2		4695.28
168	C-C-CC-C-C-C-C-	spider	39	8	4		4178.66
169	C-C-C-C-C-C-	scorpion	39	6	3		4166.68
170	C-C-C-C-C-C-	scorpion	39	6	3		4498.12
171	C-C-C-C-C-C-	scorpion	39	6	3		4240.98
172	C-C-C-CC-C-C-C-	scorpion	39	8	4		4048.62
173	C-C-C-C-C-C-	scorpion	39	6	3		4438.99
174	C-C-CC-C-C-C-C-	spider	39	8	4		4444.88
175	C-C-CC-C-C-	spider	40	6	3		4811.44
176	C-C-C-C-	spider	40	4	2		4057.65
177	C-C-C-C-C-C-C-C-	scorpion	40	8	4		4413.09
178	C-C-C-C-C-C-	scorpion	40	6	3		4491.16
179	C-C-C-C-C-C-	scorpion	40	6	3		4638.31
180	C-C-C-C-C-C-	scorpion	40	6	3		4513.21
181	C-C-C-C-C-C-	scorpion	40	6	3		4661.43
182	C-C-C-C-C-C-	scorpion	40	6	3		4290.96
183	C-C-C-C-C-C-	scorpion	40	6	3		4511.26
184	C-C-C-C-C-C-	scorpion	40	6	3		4469.03
185	C-C-CC-C-C-	spider	40	6	3		4430.91
186	C-C-CC-C-C-	spider	40	6	3		4473
187	C-C-C-C-C-C-	scorpion	41	6	3		4827.23
188	C-C-C-C-C-C	scorpion	41	6	3		4229.47
189	C-C-C-C-C-C-	scorpion	41	6	3		4126.76
190	C-C-C-C-C-C-	scorpion	41	6	3		4584.34
191	C-C-CC-C-C-	spider	41	6	3		4608.3
192	C-C-CC-C-C-	spider	41	6	3		4531.12
193	C-C-CC-C-C-	spider	42	6	3		4936.59
194	C-C-CC-C-C-	spider	42	6	3		4598.08
195	C-C-CC-C-C-	spider	42	6	3		4964.58
196	C-C-CC-C-C-	spider	42	6	3		4646.21
197	C-C-CC-C-C-	spider	42	6	3		4941.59
198	C-C-C-C-C-C-	scorpion	42	6	3		4637.35
199	C-C-C-C-C-C-	scorpion	42	6	3		4603.2
200	C-C-C-C-C-C-	scorpion	42	6	3		4805.42
201	C-C-C-CC-C-C-C-	scorpion	43	8	4		4976.79
202	C-C-C-C-C-C-	scorpion	43	6	3		4469.18
203	C-C-C-C-C-C-	scorpion	43	6	3		4789.56
204	C-C-C-C-C-C-C-C-	scorpion	43	8	4		4750.58
205	C-C-C-C-C-C-	scorpion	43	6	3		4935.85
206	C-C-C-C-C-C-	scorpion	43	6	3		5065.48
207	C-C-C-C-C-C-C-C-	scorpion	43	8	4		4702.2
208	C-C-C-C-C-C-	scorpion	43	6	3		4841.58
209	C-C-C-C-C-C-C-C	scorpion	43	8	4		4563.02
210	C-C-CC-C-C-	scorpion	44	6	3		5144.82
211	C-C-C-C-C-C-	scorpion	44	6	3		4973.7
212	C-C-C-CC-C-C-C-	scorpion	44	8	4		4501.08
213	C-C-	snake	44	2	1		4853.55
214	C-C-C-C-C-C-	scorpion	45	6	3		5076.58
215	C-C-C-C-C-C-C-C-	scorpion	45	8	4		5066.81
216	C-C-C-C-C-C-	scorpion	45	6	3		5131.84
217	C-C-C-C-C-C-	scorpion	45	6	3		5258
218	C-C-CC-C-C-C-C-C-C-	snake	45	10	5		5092.92
219	C-C-C-C-C-CC-C-	scorpion	45	8	4		5060.57
220	C-C-C-C-C-C-	scorpion	46	6	3		5176.92
221	C-C-C-C-C-C-	scorpion	46	6	3		5187.16
222	C-C-C-C-C-C-	scorpion	46	6	3		5116.84
223	C-C-C-C-C-C-C-C-	scorpion	46	8	4		4955.44
224	C-C-C-C-C-C-	scorpion	47	6	3		5277.15
225	C-C-C-C-C-C-C-C-C-	scorpion	47	9	4		5345.28
226	C-C-C-C-C-C-	scorpion	47	6	3		5567.54
227	C-C-CC-C-C-C-C-	spider	48	8	4		5327.09
228	C-C-CC-C-C-	spider	48	6	3		5491.3
229	C-C-C-C-C-C	scorpion	49	6	3		5568.22
230	C-C-C-C-C-C-	scorpion	49	6	3		5564.22
231	C-C-C-C-C-C-	scorpion	49	6	3		5947.64
232	C-C-C-C-C-C-C-C-	scorpion	50	8	4		5380.11
233	C-C-CC-C-C-	spider	41	6	3		4531.12
234	C-C-C-C-C-C-C-C-	scorpion	50	8	4		5749.86
235	C-C-C-C-	scorpion	50	4	2		5808.72
236	C-C-C-C-C-C-	scorpion	51	6	3		5543.93
237	C-C-C-C-C-C-	scorpion	51	6	3		6015.8
238	C-C-C-C-C-C-C-C-	scorpion	51	8	4		5666.49
239	C-C-C-C-CC-C-C-	snake	51	8	4		5330.23
240	C-C-C-C-C-C-	scorpion	51	6	3		6027.99
241	C-C-C-C-C-C-	scorpion	52	6	3		6025.75
242	C-C-C-C-	scorpion	52	4	2		6156.81
243	C-C-C-C-C-C-	scorpion	52	6	3		5913.84
244	C-C-C-C-C-C-	spider	53	6	3		5967.64
245	C-C-C-C-	spider	53	4	2		6244.01
246	C-C-C-C-C-C-	scorpion	53	6	3		5822.06
247	C-C-C-C-C-C-	spider	54	6	3		5984.76
248	C-C-CC-C-C-	spider	54	6	3		6319.22
249	C-C-C-C-C-C-CC-C-C-	snake	54	10	5		5989.8
250	C-C-C-C-C-CC-C-C-C-	scorpion	55	10	5		5961.82
251	C-C-C-C-C-C-C-C-	scorpion	55	8	4		6523.47
252	C-C-C-C-C-C-	scorpion	55	6	3		6335.02
253	C-C-C-C-C-C-	scorpion	55	6	3		6367.88
254	C-C-C-C-C-C-	scorpion	55	6	3		6260.9
255	C-C-C-C-C-C-	spider	55	6	3		6067.75
256	C-C-C-C-C-C-	spider	55	6	3		6278.08
257	C-C-C-C-C-C-	snake	55	6	3		6074.81
258	C-C-C-C-C-C-C-C-C-C-	scorpion	55	10	5		6063.68
259	C-C-C-C-C-C	scorpion	55	6	3		6013.87
260	C-C-C-CC-C-	scorpion	55	6	3		5815.53
261	C-C-C-CC-C-C-C-	spider	55	8	4		6429.59
262	C-C-C-C-C-C-C-C-	scorpion	56	8	4		6164
263	C-C-C-C-C-C-	scorpion	56	6	3		6585.41
264	C-C-C-C-C-C-	scorpion	56	6	3		6420.17
265	C-C-C-C-C-C-	spider	56	6	3		6367.95
266	C-C-C-CC-C-C-C-	scorpion	56	8	4		5963.92
267	C-C-	spider	56	2	1		6412.39
268	C-C-C-C-C-C-C-C-	scorpion	57	8	4		6470.14
269	C-C-C-C-C-C-	scorpion	57	6	3		6594.25
270	C-C-C-C-C-C-	snake	57	6	3		6460.35
271	C-C-CC-C-C	scorpion	57	6	3		6196.94
272	C-C-C-C-C-CC-C-C-C-	scorpion	58	10	5		6303.05
273	C-CC-C-C-C-C-C-	scorpion	58	8	4		6310.73
274	C-C-C-C-C-C-	scorpion	58	6	3		6628.38
275	C-C-C-C-CC-C-C	scorpion	58	8	4		6438.14
276	C-C-C-C-CC-C-C	scorpion	58	8	4		6909.71
277	C-C-C-C-C-C-C-C-C-C-	scorpion	58	10	5		6183.04
278	C-C-C-C-C-C-C-C-C-C	scorpion	58	10	5		6536.3
279	C-C-C-C-C-CC-C	snake	59	8	4		6740.12
280	C-C-C-C-CC-C-C-	scorpion	59	8	4		6656.36
281	C-C-C-C-C-C-C-C-C-C-	scorpion	59	10	5		6504.42
282	C-C-C-C-C-C-C-C-C-C	scorpion	59	10	5		6545.19
283	C-C-C-C-C-C-C-C-C-C	scorpion	59	10	5		6766.87
284	C-C-C-C-C-C-	scorpion	59	6	3		6936.95
285	C-C-C-CC-C-C-C	spider	59	8	4		6716.94
286	C-C-C-C-C-C-C-C-	scorpion	60	8	4		7109.04
287	C-C-C-C-C-C-C-C-	scorpion	60	8	4		6923.82
288	C-C-C-C-C-CC-C-	snake	60	8	4		6502.66
289	C-C-C-C-C-C-	scorpion	90	6	3		10446.8
290	C-C-CC-C-C-	spider	42	6	3		4915.61
291	C-C-CC-C-C-	spider	42	6	3		4884.54
292	C-C-CC-C-C-	spider	42	6	3		4906.59
293	C-C-CC-C-C-	spider	42	6	3		4867.55
294	C-C-CC-C-C-	spider	42	6	3		4951.65
295	C-C-CC-C-C-	centipede	37	6	3		4324.87
296	C-C-CC-C-C-	spider	42	6	3		4911.57
297	C-C-CC-C-C-C-C-C-C-	scorpion	90	10	5		9827.37
298	C-C-CC-C-C-	spider	42	6	3		4866.52
299	C-C-C-C-C-C-	scorpion	90	6	3		10150.7
300	C-C-CC-C-C-	spider	42	6	3		4945.64
301	C-C-CC-C-C-	spider	42	6	3		5012.71
302	C-C-C-C-C-C-	scorpion	37	6	3		4336.19
303	C-C-C-C-C-CC-C-C-C-C-C-	scorpion	91	12	6		9994.32
304	C-C-C-C-C-C-	scorpion	37	6	3		4070.79
305	C-C-C-C-C-C-	scorpion	37	6	3		4239.07
306	C-C-C-C-C-C-	scorpion	38	6	3		4127.93
307	C-C-C-C-C-C-	scorpion	37	6	3		4099.93
308	C-C-C-C-C-C-C-C	scorpion	42	8	4		4825.62
309	C-C-C-C-C-C-	scorpion	38	6	3		4104.7
310	C-C-C-C-C-C-	scorpion	38	6	3		4374.04
311	C-C-C-C-C-C-	scorpion	41	6	3		4623.35
312	C-C-C-C-C-C-	scorpion	38	6	3		4334.92
313	C-C-C-C-C-C-	scorpion	41	6	3		4580.17
314	C-C-C-C-C-C-	scorpion	42	6	3		4847.53
315	C-C-C-C-C-C-	scorpion	42	6	3		4809.53
316	C-C-C-C-C-C-	scorpion	39	6	3		4435.99
317	C-C-C-C-C-C-	scorpion	37	6	3		4179.77
318	C-C-C-C-C-C-	scorpion	37	6	3		3824.5
319	C-C-C-C-C-C-C-C-	scorpion	36	8	4		4077.7
320	C-C-C-C-C-C-C-C-	scorpion	40	8	4		4606.29
321	C-C-C-C-C-C-C-C-	scorpion	36	8	4		3947.47
322	C-C-C-C-C-C-C-C-	scorpion	41	8	4		4503.13
323	C-C-C-C-C-C-	scorpion	40	6	3		4219.69
324	C-C-C-C-C-C-	scorpion	35	6	3		4096.7
325	C-C-C-C-C-C-	scorpion	37	6	3		4318.31
326	C-C-C-C-C-C-	scorpion	35	6	3		4055.95
327	C-C-C-C-C-C-C-C-	scorpion	40	8	4		4506.17
328	C-C-C-C-C-C-	scorpion	36	6	3		4070.64
329	C-C-C-C-C-C-	scorpion	36	6	3		4178.74
330	C-C-C-C-C-C-	scorpion	35	6	3		4179.74
331	C-C-C-C-C-C-	scorpion	37	6	3		4181.66
332	C-C-C-C-C-C-	scorpion	36	6	3		4064.59
333	C-C-C-C-C-C-	scorpion	36	6	3		4004.5
334	C-C-C-C-C-C-	scorpion	36	6	3		4177.88
335	C-C-C-C-C-C	scorpion	35	6	3		3778.39
336	C-C-C-C-C-C-	scorpion	35	6	3		3801.59
337	C-C-C-C-C-C-	scorpion	37	6	3		3941.75
338	C-C-C-C-C-C-	scorpion	36	6	3		4056.86
339	C-C-C-C-C-C-	scorpion	35	6	3		3963.58
340	C-C-C-C-C-C-	scorpion	36	6	3		4020.72
341	C-C-C-C-C-	scorpion	36	5	2		4051.83
342	C-C-C-C-C-C-	centipede	38	6	3		4182.67
343	C-C-C-C-C-C-	scorpion	38	6	3		4098.72
344	C-CC-C-C-C-C-C-	scorpion	36	8	4		3957.48
345	C-C-C-C-C-C-	scorpion	39	6	3		4428.24
346	C-C-C-C-C-C-	scorpion	37	6	3		4011.12
347	C-C-C-C-C-C-	centipede	37	6	3		3986.43
348	C-C-CC-C-C-	spider	36	6	3		4122.69
349	C-C-CC-C-C-	scorpion	41	6	3		4725.32
350	C-C-CC-C-C-C-C-	scorpion	41	8	4		4511.13
351	C-C-C-C-C-C-	scorpion	40	6	3		4430.93
352	C-C-C-C-	centipede	39	4	2		4355.98
353	C-C-CC-C-C-C-C-	scorpion	41	8	4		4526.15
354	C-C-C-C-C-C-	scorpion	36	6	3		4039.53
355	C-C-C-C-C-C-	scorpion	36	6	3		3955.6
356	C-C-C-C-C-C-	scorpion	35	6	3		3788.34
357	C-C-CC-C-C-	scorpion	40	6	3		4407.93
358	C-C-C-C-	scorpion	36	4	2		4190.85
359	C-C-C-C-C-C-	scorpion	41	6	3		4523.7
360	C-C-C-C-C-C-	scorpion	40	6	3		4614.61
361	C-C-C-C-C-C	scorpion	38	6	3		4066.69
362	C-C-C-C-C-C-	scorpion	39	6	3		4572.13
363	C-C-C-C-C-C-	scorpion	40	6	3		4513.36
364	C-C-C-C-C-C-	scorpion	36	6	3		4024.62
365	C-C-C-C-	scorpion	41	4	2		4864.02
366	C-C-CC-C-C-C-C-	scorpion	40	8	4		4344.06
367	C-C-C-C-C-C-	scorpion	37	6	3		3914.65
368	C-C-C-C-C-C-	scorpion	40	6	3		4374.15
369	C-C-C-C-C-C-	scorpion	42	6	3		4619.29
370	C-C-C-C-C-C-	scorpion	35	6	3		3844.45
371	C-C-C-C-C-C-	scorpion	35	6	3		4374.05
372	C-C-CC-C-C-	scorpion	38	6	3		4118.36
373	C-C-CC-C-C-	centipede	38	6	3		4312.52
374	C-C-CC-C-C-	scorpion	41	6	3		4587.14
375	C-C-CC-C-C-	spider	40	6	3		4472.01
376	C-C-C-C-	scorpion	38	4	2		4572.35
377	C-C-C-C-C-C	scorpion	40	6	3		4592.22
378	C-C-C-C-CC-	centipede	38	6	3		4083.81
379	C-C-C-C-C-C-	scorpion	37	6	3		3987.6
380	C-C-C-C-CC-	scorpion	40	6	3		4416.03
381	C-C-C-C-C-C-	scorpion	41	6	3		4541.13
382	C-C-C-C-C-C-C-C-	scorpion	42	8	4		4575.52
383	C-C-C-C-C-C	scorpion	39	6	3		4231.9
384	C-C-C-C-CC	scorpion	37	6	3		4411.26
385	C-C-CC-C-C-C-C-	scorpion	40	8	4		4412.05
386	C-C-CC-C-C-	centipede	37	6	3		4374.85
387	C-C-CC-C-C-	spider	40	6	3		4414.02
388	C-C-CC-C-C-	spider	40	6	3		4427.01
389	C-C-CC-C-C-	spider	40	6	3		4481.15
390	C-C-CC-C-C-	spider	40	6	3		4471.13
391	C-C-CC-C-C-	spider	40	6	3		4453.05
392	C-C-CC-C-C-	spider	41	6	3		4598.27
393	C-C-CC-C-C-	spider	40	6	3		4445.03
394	C-C-CC-C-C-	spider	41	6	3		4569.13
395	C-C-CC-C-C-	spider	39	6	3		4316.86
396	C-C-CC-C-C-	spider	42	6	3		4697.26
397	C-C-CC-C-C-	spider	38	6	3		4394.93
398	C-C-CC-C-C-	spider	38	6	3		4361.86
399	C-C-	spider	91	2	1		10176.5
400	C-C-CC-C-C-	spider	42	6	3		4727.24
401	C-C-CC-C-C-	scorpion	38	6	3		4187.69
402	C-C-C-C-C-CC-C-C-C-C-C-	scorpion	92	12	6		10133.3
403	C-C-CC-C-C-	spider	39	6	3		4315.87
404	C-C-CC-C-C-	spider	40	6	3		4444.04
405	C-C-CC-C-C-	spider	41	6	3		4558.15
406	C-C-CC-C-C-	spider	39	6	3		4286.83
407	C-C-CC-C-C-	spider	42	6	3		4836.39
408	C-C-CC-C-C-	spider	39	6	3		4337.92
409	C-C-C-C-C-C-C-C-	scorpion	92	8	4		10949.4
410	C-C-CC-C-C-	spider	41	6	3		4517.09
411	C-C-CC-C-C-	spider	38	6	3		4472.14
412	C-C-CC-C-C-	spider	41	6	3		4605.26
413	C-C-CC-C-C-	spider	40	6	3		4561.01
414	C-C-CC-C-C-	spider	40	6	3		4533
415	C-C-CC-C-C-	spider	40	6	3		4433.83
416	C-C-CC-C-C-	spider	40	6	3		4431.9
417	C-C-CC-C-C-	spider	40	6	3		4454.89
418	C-C-CC-C-C-	spider	40	6	3		4511
419	C-C-CC-C-C-	spider	40	6	3		4452.97
420	C-C-CC-C-C-	spider	40	6	3		4489.94
421	C-C-CC-C-C-	spider	40	6	3		4456.95
422	C-C-C-C-C-C	scorpion	37	6	3		3898.52
423	C-C-C-C-C-C	scorpion	37	6	3		3867.45
424	C-C-C-C-C-C	scorpion	37	6	3		3924.5
425	C-C-C-C-C-C	scorpion	37	6	3		3853.47
426	C-C-C-C-C-C	scorpion	37	6	3		3923.52
427	C-C-C-C-C-C	scorpion	37	6	3		3852.44
428	C-C-CC-C-C-	spider	40	6	3		4969.69
429	C-C-CC-C-C-	spider	40	6	3		5000.77
430	C-C-CC-C-C-	spider	40	6	3		4970.68
431	C-C-CC-C-C-	spider	40	6	3		4968.71
432	C-C-CC-C-C-	spider	42	6	3		5137.89
433	C-C-CC-C-C-	spider	42	6	3		5141.88
434	C-C-CC-C-C-	spider	40	6	3		4955.62
435	C-C-CC-C-C-	spider	40	6	3		4969.69
436	C-C-CC-C-C-	spider	40	6	3		4998.73
437	C-C-CC-C-C-	spider	40	6	3		4984.71
438	C-C-CC-C-C-	spider	40	6	3		4896.64
439	C-C-C-C-C-C-	scorpion	93	6	3		10403.6
440	C-C-CC-C-C-	spider	36	6	3		3789.4
441	C-C-CC-C-C-	spider	36	6	3		3789.4
442	C-C-CC-C-C-	spider	36	6	3		3812.4
443	C-C-CC-C-C-	spider	36	6	3		3789.4
444	C-C-CC-C-C-	spider	36	6	3		3826.38
445	C-C-CC-C-C-	spider	36	6	3		3817.41
446	C-C-CC-C-C-	spider	36	6	3		3816.43
447	C-C-CC-C-C-	spider	36	6	3		3774.39
448	C-C-C-C-C-CC-C-C-C-C-C-	scorpion	94	12	6		10275.3
449	C-C-C-C-	scorpion	39	4	2		4413.77
450	C-C-C-C-C-C-	scorpion	37	6	3		3973.29
451	C-C-C-C-C-C-	scorpion	37	6	3		4045.41
452	C-C-C-C-C-C-	scorpion	37	6	3		4028.32
453	C-C-C-C-C-C-	scorpion	37	6	3		3943.26
454	C-C-CC-C-C-C-C-	spider	35	8	4		3918.52
455	C-C-CC-C-C-C-C-	spider	35	8	4		4035.62
456	C-C-CC-C-C-C-C-	spider	35	8	4		4001.57
457	C-C-C-C-C-C-	scorpion	41	6	3		4395.93
458	C-C-C-C-C-C-	scorpion	41	6	3		4280.84
459	C-C-C-C-C-C-	scorpion	42	6	3		4588.24
460	C-C-C-C-C-C-	scorpion	42	6	3		4436.96
461	C-C-CC-C-C-	spider	35	6	3		3969.56
462	C-C-CC-C-C-	spider	37	6	3		4250.86
463	C-C-CC-C-C-	spider	37	6	3		4192.83
464	C-C-CC-C-C-	spider	37	6	3		4312.94
465	C-C-CC-C-C-	spider	37	6	3		4176.78
466	C-C-CC-C-C-	spider	35	6	3		3952.5
467	C-C-C-C-C-C-C-C-	scorpion	36	8	4		3844.17
468	C-C-C-C-C-C-C-C-	scorpion	36	8	4		3843.19
469	C-C-C-C-C-C-C-C-	scorpion	36	8	4		3900.24
470	C-C-C-C-C-C-C-C-	scorpion	36	8	4		3844.18
471	C-C-C-C-C-C-	scorpion	37	6	3		4022.68
472	C-C-C-CC-C-C-C-	scorpion	36	8	4		3927.57
473	C-C-C-CC-C-C-C-	scorpion	36	8	4		3685.29
474	C-C-C-C-C-CC-C-C-C-C-C-	scorpion	94	12	6		10490.6
475	C-C-C-CC-C-C-C-	scorpion	36	8	4		3829.25
476	C-C-C-CC-C-C-C-	scorpion	37	8	4		4085.75
477	C-C-C-CC-C-C-C-	scorpion	37	8	4		4102.73
478	C-C-C-CC-C-C-C-	scorpion	35	8	4		3823.38
479	C-C-C-CC-C-C-C-	scorpion	35	8	4		3816.34
480	C-C-C-CC-C-C-C-	scorpion	35	8	4		3767.27
481	C-C-CC-C-C-	spider	37	6	3		3928.45
482	C-C-CC-C-C-	spider	36	6	3		3984.55
483	C-C-CC-C-C-	centipede	38	6	3		4213.78
484	C-C-CC-C-C-	spider	38	6	3		4216.8
485	C-C-CC-C-C-	spider	35	6	3		3927.38
486	C-C-CC-C-C-	spider	35	6	3		3811.2
487	C-C-CC-C-C-	spider	35	6	3		3865.35
488	C-C-C-C-C-CC-C-C-C-C-C-	scorpion	88	12	6		9742.1
489	C-C-CC-C-C-	spider	35	6	3		3869.39
490	C-C-CC-C-C-	spider	35	6	3		3734.16
491	C-C-CC-C-C-	spider	37	6	3		4009.55
492	C-C-CC-C-C-	spider	36	6	3		3899.41
493	C-C-CC-C-C-	centipede	37	6	3		4027.59
494	C-C-CC-C-C-	spider	36	6	3		3816.28
495	C-C-CC-C-C-	spider	35	6	3		3870.37
496	C-C-CC-C-C-	spider	35	6	3		3870.41
497	C-C-CC-C-C-	centipede	37	6	3		4269.83
498	C-C-CC-C-C-	centipede	35	6	3		4046.65
499	C-C-CC-C-C-	spider	37	6	3		4322.91
500	C-C-CC-C-C-	centipede	37	6	3		4185.74
501	C-C-CC-C-C-	centipede	35	6	3		4058.63
502	C-C-CC-C-C-	spider	35	6	3		4045.59
503	C-C-CC-C-C-	centipede	36	6	3		4297.81
504	C-C-CC-	spider	36	4	2		4600.2
505	C-C-CC-	spider	38	4	2		4884.56
506	C-C-CC-C-C-	spider	34	6	3		3951.4
507	C-C-CC-C-C-	spider	34	6	3		3932.4
508	C-C-CC-C-C-	spider	34	6	3		3942.39
509	C-C-CC-C-C-	spider	34	6	3		3999.45
510	C-C-CC-C-C-	spider	35	6	3		4061.56
511	C-C-CC-C-C-	spider	35	6	3		3939.43
512	C-C-CC-C-C-	spider	34	6	3		3983.49
513	C-C-CC-C-C-	spider	36	6	3		3926.48
514	C-C-CC-C-C-	centipede	35	6	3		3868.47
515	C-C-CC-C-C-	centipede	42	6	3		4748.32
516	C-C-CC-C-C-	centipede	39	6	3		4381.98
517	C-C-CC-C-C-	spider	36	6	3		4221.81
518	C-C-CC-C-C-	spider	36	6	3		4086.59
519	C-C-CC-C-C-	centipede	35	6	3		3924.49
520	C-C-CC-C-C-	spider	35	6	3		3852.43
521	C-C-CC-C-C-	spider	35	6	3		3924.49
522	C-C-CC-C-C-	spider	35	6	3		3952.51
523	C-C-CC-C-C-	spider	40	6	3		4653.21
524	C-C-C-C-C-C-	scorpion	37	6	3		4210.83
525	C-C-C-C-C-C-	scorpion	37	6	3		3982.59
526	C-C-C-C-C-C-	centipede	37	6	3		4322.01
527	C-C-C-C-C-C	scorpion	35	6	3		4068.77
528	C-C-C-C-C-C-	scorpion	36	6	3		4026.6
529	C-C-C-C-C-C-	scorpion	37	6	3		4092.7
530	C-C-C-C-C-C-	scorpion	36	6	3		4049.63
531	C-C-C-C-C-C-	scorpion	37	6	3		4346.99
532	C-C-C-C-C-C-	scorpion	38	6	3		4329.87
533	C-C-C-C-C-C-	scorpion	38	6	3		4399.03
534	C-C-C-C-C-C-	scorpion	40	6	3		4406.13
535	C-C-C-C-C-C-	scorpion	38	6	3		4080.59
536	C-C-C-C-C-C-	scorpion	38	6	3		3985.49
537	C-C-C-C-C-C-	scorpion	37	6	3		3894.38
538	C-C-C-C-C-C-	scorpion	35	6	3		3825.45
539	C-C-C-C-C-C-	scorpion	41	6	3		4827.58
540	CC-C-C-C-C-C-C-	scorpion	38	8	4		4288.21
541	C-C-C-C-C-C-	scorpion	39	6	3		4420.98
542	C-C-C-C-C-CC-C-C-C-C-C-	scorpion	88	12	6		9667.18
543	C-C-CC-C-C-	scorpion	36	6	3		3903.32
544	C-C-CC-C-C-	scorpion	37	6	3		3989.39
545	C-C-CC-C-C-	scorpion	37	6	3		4019.42
546	C-C-CC-C-C-	scorpion	37	6	3		3941.26
547	C-C-CC-C-C-	scorpion	37	6	3		4170.58
548	C-C-CC-C-C-	scorpion	36	6	3		3942.33
549	C-C-C-C-C-C-	scorpion	37	6	3		4130.77
550	C-C-C-C-C-C-	scorpion	36	6	3		3975.64
551	C-C-C-C-C-C-	scorpion	38	6	3		3876.49
552	C-C-C-C-C-C-	scorpion	40	6	3		4065.74
553	C-C-C-C-C-C-	scorpion	40	6	3		4035.72
554	C-C-C-C-C-C-	scorpion	40	6	3		4167.84
555	C-C-C-C-C-C-	scorpion	40	6	3		4066.77
556	C-C-C-C-C-C-	scorpion	40	6	3		4400.04
557	C-C-C-C-C-C-	scorpion	40	6	3		4459.11
558	C-C-C-C-C-C-	scorpion	37	6	3		3671.14
559	C-C-C-C-C-C-	scorpion	39	6	3		4114.82
560	C-C-C-C-C-C-	scorpion	37	6	3		4261.92
561	C-C-C-C-C-C-	scorpion	37	6	3		4323.13
562	C-C-C-C-C-C-	scorpion	40	6	3		4584.19
563	C-C-C-C-C-C-	scorpion	40	6	3		4655.4
564	C-C-C-C-C-C-	scorpion	40	6	3		4732.47
565	C-C-C-C-C-C-	scorpion	40	6	3		4688.33
566	C-C-C-C-C-C-	scorpion	40	6	3		4498.17
567	C-C-C-C-C-C-	scorpion	40	6	3		4533.26
568	C-C-C-C-C-C-	scorpion	39	6	3		4522.28
569	C-C-C-C-C-C-	scorpion	40	6	3		4699.49
570	C-C-C-C-C-C-C-C-	scorpion	47	8	4		5014.33
571	C-C-C-C-C-C-	scorpion	47	6	3		5474.21
572	C-C-C-C-C-C-	scorpion	47	6	3		5421.19
573	C-C-C-C-C-C-	scorpion	47	6	3		5560.46
574	C-C-C-C-C-C-	scorpion	47	6	3		5545.53
575	C-C-C-C-C-C-	scorpion	47	6	3		4924.48
576	C-C-C-C-CC-CC-	centipede	47	8	4		4983.76
577	C-C-C-C-C-C-	scorpion	40	6	3		4566.31
578	C-C-C-C-C-C-	scorpion	40	6	3		4738.5
579	C-C-C-C-C-C-	scorpion	40	6	3		4753.51
580	C-C-C-C-C-C-C-C-	scorpion	37	8	4		4305.03
581	C-C-C-C-C-C-C-C-	scorpion	37	8	4		4303
582	C-C-C-C-C-C-	scorpion	39	6	3		4300.02
583	C-C-C-C-C-C-	scorpion	38	6	3		4381.19
584	C-C-C-C-C-C-	scorpion	38	6	3		4269.05
585	C-C-C-C-C-C-	scorpion	37	6	3		4155.89
586	C-C-C-C-C-C-	scorpion	35	6	3		4033.58
587	C-C-C-C-C-C-	scorpion	35	6	3		3862.34
588	C-C-C-C-C-C-	scorpion	35	6	3		3746.35
589	C-C-C-C-C-C-	scorpion	35	6	3		3875.51
590	C-C-C-C-C-C-	scorpion	35	6	3		3900.43
591	C-C-C-C-C-C-	scorpion	38	6	3		4466.09
592	C-C-C-C-C-C-	scorpion	38	6	3		4376.05
593	C-C-C-C-C-C-	scorpion	38	6	3		4393.13
594	C-C-C-C-C-CC-C-C-C-C-C-	scorpion	88	12	6		9272.87
595	C-C-C-C-C-C-	scorpion	36	6	3		3783.36
596	C-C-C-C-C-C-	scorpion	39	6	3		4147.76
597	C-C-C-C-C-C-	scorpion	38	6	3		4090.73
598	C-C-C-C-C-C-	scorpion	38	6	3		3955.51
599	C-C-C-C-C-C-	scorpion	37	6	3		4225.12
600	C-C-C-C-C-C-	scorpion	37	6	3		4213.1
601	C-C-C-C-C-C-	scorpion	37	6	3		4212.12
602	C-C-C-C-C-C-	scorpion	36	6	3		3987.83
603	C-C-C-C-C-	scorpion	37	5	2		4538.12
604	C-C-C-C-C-	scorpion	37	5	2		4496.08
605	C-C-C-C-	scorpion	35	4	2		4382.87
606	C-C-C-C-	scorpion	35	4	2		4381.89
607	C-C-C-C-C-C-	scorpion	40	6	3		4338.91
608	C-C-C-C-C-C-	scorpion	40	6	3		4524.14
609	C-C-C-C-C-C-	scorpion	40	6	3		4545.07
610	C-C-C-C-	scorpion	35	4	2		4030.67
611	C-C-C-C-	scorpion	36	4	2		4176.86
612	C-C-C-C-C-C-C-C-	scorpion	88	8	4		10533
613	C-C-C-C-C-C-	scorpion	38	6	3		4136.63
614	C-C-C-C-C-C-	scorpion	39	6	3		4220.74
615	C-C-C-C-C-C-	scorpion	39	6	3		4378.84
616	C-C-C-C-C-C-	scorpion	42	6	3		4669.37
617	C-C-CC-C-C-C-C-C-C-	scorpion	88	10	5		9663.82
618	C-C-C-C-C-C-	scorpion	42	6	3		4671.32
619	C-C-C-C-C-C-	spider	39	6	3		4372.2
620	C-C-C-C-C-C-	centipede	39	6	3		4356.21
621	C-C-C-C-C-C-	centipede	41	6	3		4718.62
622	C-C-C-C-C-C-	scorpion	39	6	3		4333.83
623	C-C-C-C-C-C-C-C-	scorpion	39	8	4		4614.22
624	C-C-C-C-C-CC-C-C-C-C-C-	scorpion	89	12	6		9983.23
625	C-C-C-C-C-C-C-C	scorpion	40	8	4		4346.08
626	C-C-C-C-C-C-C-C	scorpion	40	8	4		4347.07
627	C-C-C-C-C-C-C-C	scorpion	40	8	4		4404.12
628	C-C-C-C-C-C-	scorpion	41	6	3		4715.51
629	C-C-C-C-C-C-	scorpion	41	6	3		4830.47
630	C-C-C-C-C-C-	scorpion	40	6	3		4617.24
631	C-C-CC-C-C-C-C-C-C-	scorpion	89	10	5		10222.6
632	C-C-C-C-C-C-	scorpion	40	6	3		4546.2
633	C-C-C-C-C-C-	scorpion	38	6	3		4142.79
634	C-C-C-C-C-C-	scorpion	42	6	3		4405.14
635	C-C-C-C-C-C-	scorpion	37	6	3		4074.87
636	C-C-C-C-C-C-	scorpion	35	6	3		3810.63
637	C-C-C-C-C-C-	scorpion	35	6	3		3870.75
638	C-C-C-C-C-C-	scorpion	35	6	3		3958.55
639	C-C-C-C-C-C-	scorpion	35	6	3		4012.69
640	C-C-C-C-C-C-	scorpion	36	6	3		3950.48
641	C-C-C-C-C-C-	scorpion	36	6	3		3902.48
642	C-C-C-C-C-C-	scorpion	43	6	3		5053.42
643	C-C-C-C-C-C-C-C-	scorpion	43	8	4		4703.18
644	C-C-C-C-C-C-C-C-	scorpion	43	8	4		4760.24
645	C-C-C-C-C-C-	scorpion	43	6	3		4783.5
646	C-C-C-C-C-C-	scorpion	43	6	3		4779.5
647	C-C-C-C-C-C-	scorpion	43	6	3		4749.47
648	C-C-C-C-C-C-C-C	scorpion	43	8	4		4861.19
649	C-C-C-CC-C-C-C-	scorpion	43	8	4		4909.65
650	C-C-C-CC-C-C-C-	scorpion	43	8	4		4988.84
651	C-C-C-CC-C-C-C-	scorpion	43	8	4		4851.66
652	C-C-C-C-C-C-	centipede	43	6	3		4827.83
653	C-C-C-C-C-C-	scorpion	44	6	3		4934.67
654	C-C-C-C-C-C-	scorpion	44	6	3		4935.65
655	C-C-C-C-C-C-	scorpion	44	6	3		4936.64
656	C-C-C-C-C-C-	scorpion	44	6	3		4858.72
657	C-C-C-C-C-C-C-C	scorpion	44	8	4		4934.64
658	C-C-C-C-C-C-	scorpion	44	6	3		5071.64
659	C-C-C-C-C-C-	scorpion	44	6	3		4822.63
660	C-C-C-C-C-CC-C-	scorpion	45	8	4		5004.51
661	C-C-C-C-C-C-	scorpion	45	6	3		5147.77
662	C-C-C-C-C-C-	scorpion	45	6	3		5040.85
663	C-C-C-C-C-C-	scorpion	45	6	3		4855.61
664	C-C-C-C-C-C-C-C	scorpion	45	8	4		4721.15
665	C-C-C-C-C-C-C-C	scorpion	45	8	4		4948.36
666	C-C-C-C-C-C-	scorpion	45	6	3		4887.7
667	C-C-C-C-C-C-	scorpion	46	6	3		5093.03
668	C-C-C-C-C-C-C-C-	scorpion	46	8	4		5030.41
669	C-C-C-C-C-C-C-C-	scorpion	46	8	4		5005.64
670	C-C-C-C-C-C-	scorpion	46	6	3		5240.86
671	C-C-C-CC-C-C-C-	scorpion	46	8	4		5151.89
672	C-C-C-C-	scorpion	46	4	2		5308.98
673	C-C-C-C-C-CC-C-	snake	62	8	4		6861.31
674	C-C-C-C-C-CC-C-	snake	60	8	4		6889.29
675	C-C-C-C-C-CC-C-	snake	60	8	4		6688.05
676	C-C-C-C-C-CC-C-	scorpion	58	8	4		6447.7
677	C-C-C-C-C-CC-C-	snake	60	8	4		6689.03
678	C-C-C-C-C-CC-C-	snake	62	8	4		6953.31
679	C-C-C-C-C-CC-C-	snake	60	8	4		6552.68
680	C-C-C-C-C-CC-C-C-C-C-C-	scorpion	84	12	6		9199.61
681	C-C-C-C-C-CC-C-	snake	61	8	4		6906.3
682	C-C-C-C-C-CC-C-	snake	60	8	4		6815.23
683	C-C-C-C-C-CC-C-	snake	60	8	4		6865.25
684	C-C-C-C-C-CC-C-	snake	61	8	4		6941.38
685	C-C-C-C-C-CC-C-	scorpion	60	8	4		6872.32
686	C-C-C-C-C-CC-C-	snake	60	8	4		6863.31
687	C-C-C-C-C-CC-C-	snake	60	8	4		6893.34
688	C-C-C-C-C-CC-C-	snake	60	8	4		6920.36
689	C-C-C-C-C-C-C-C-	scorpion	63	8	4		6742.48
690	C-C-C-C-C-C-C-C-	scorpion	65	8	4		7451.52
691	C-C-C-C-C-C-C-C-	scorpion	65	8	4		7242.31
692	C-C-C-C-C-C-C-C	scorpion	63	8	4		7078.21
693	C-C-C-C-C-C-C-C-	scorpion	64	8	4		7236.35
694	C-C-C-C-C-C-C-C-	scorpion	67	8	4		7523.62
695	C-C-C-C-C-CC-C-C-C-C-C-	scorpion	85	12	6		9029.35
696	C-C-C-C-C-C-C-C-	scorpion	66	8	4		7355.35
697	C-C-C-C-C-C-C-C	scorpion	63	8	4		6946.89
698	C-C-C-C-C-C-C-C-	scorpion	64	8	4		7224.22
699	C-C-C-C-C-C-C-C-	scorpion	64	8	4		7105.95
700	C-C-C-C-C-C-C-C-	scorpion	63	8	4		6976.88
701	C-C-C-C-C-C-C-C-	scorpion	64	8	4		7061.94
702	C-C-C-C-C-C-C-C-	scorpion	66	8	4		7266.09
703	C-C-C-C-C-C-C-C-	scorpion	66	8	4		7149.78
704	C-C-C-C-C-C-C-C-	scorpion	66	8	4		7387.26
705	C-C-C-C-C-C-C-C-	scorpion	66	8	4		7215.26
706	C-C-C-C-C-CC-C-C-C-C-C-	scorpion	85	12	6		9157.49
707	C-C-C-C-C-C-C-C-	scorpion	66	8	4		7338.24
708	C-C-C-C-C-C-C-C-	scorpion	64	8	4		6979.85
709	C-C-C-C-C-C-C-C-	scorpion	66	8	4		7191.02
710	C-C-C-C-C-C-C-C-*	scorpion	65	8	4		7057.82
711	C-C-C-C-C-C-C-C-	scorpion	64	8	4		7038.94
712	C-C-C-C-C-C-C-C-	scorpion	66	8	4		7235.07
713	C-C-C-C-C-C-C-C-	scorpion	64	8	4		7097.02
714	C-C-C-C-C-C-C-C-	scorpion	64	8	4		7091.99
715	C-C-C-C-C-C-C-C-	scorpion	64	8	4		7050.93
716	C-C-C-CC-C-C-C-	centipede	60	8	4		6159.12
717	C-C-C-CC-C-C-C-	spider	66	8	4		6972.01
718	C-C-C-CC-C-C-C-	spider	66	8	4		7006.06
719	C-C-C-CC-C-C-C-	spider	66	8	4		6964.03
720	C-C-C-CC-C-C-C-	spider	66	8	4		7033.14
721	C-C-C-CC-C-C-C-	spider	66	8	4		6948.03
722	C-C-C-C-C-C-C-C-C-C-	scorpion	64	10	5		6978.11
723	C-C-C-C-C-C-C-C-C-C-	scorpion	67	10	5		7265.34
724	C-C-C-C-C-C-	scorpion	68	6	3		7627.79
725	C-C-C-C-C-C-	scorpion	68	6	3		7570.84
726	C-C-C-C-C-C-	scorpion	68	6	3		7568.76
727	C-C-C-CC-C-	scorpion	55	6	3		6110.86
728	C-C-C-CC-C-	scorpion	68	6	3		7581.56
729	C-C-C-C-	scorpion	58	4	2		6681.62
730	C-C-C-C-C-C-	scorpion	62	6	3		7129.23
731	C-C-C-C-C-C-	scorpion	61	6	3		6785.93
732	C-C-C-C-C-C-	scorpion	61	6	3		6757.88
733	C-C-C-C-CC-C-C-	scorpion	60	8	4		6879.68
734	C-C-C-C-CC-C-C-	scorpion	60	8	4		6746.49
735	C-C-C-CC-C-C-C-C-C-	scorpion	85	10	5		9064.24
736	C-C-C-C-CC-C-C	scorpion	60	8	4		6579.22
737	C-C-C-C-CC-C-C-	scorpion	66	8	4		7409.31
738	C-C-C-C-CC-C-C-	scorpion	59	8	4		6552.33
739	C-C-C-C-C-C-C-C-C-C	scorpion	61	10	5		6768.76
740	C-C-C-C-C-C-C-C-C-C-	scorpion	62	10	5		6935.96
741	C-C-CC-C-C-C-C-C-C-	spider	63	10	5		6942.74
742	C-C-CC-C-C-C-C-C-C-	spider	64	10	5		7072.8
743	C-C-C-C-C-CC-C-	scorpion	59	8	4		6722.69
744	C-C-C-C-C-CC-C-	snake	61	8	4		6967.04
745	C-C-C-C-C-C-C-C-C-C-	scorpion	85	10	5		9607.85
746	C-C-C-C-C-C-C-CC-C-	snake	65	10	5		7499.61
747	C-C-C-C-C-C-C-CC-C-	snake	63	10	5		7284.35
748	C-C-C-C-C-C-C-CC-C-	snake	65	10	5		7525.69
749	C-C-C-C-C-C-C-C-	scorpion	62	8	4		7267.15
750	C-C-C-C-C-C-C-C-	scorpion	61	8	4		7017.8
751	C-C-C-C-C-C-C-C-	scorpion	62	8	4		7217.1
752	C-C-C-C-C-C-C-C-	scorpion	61	8	4		7189.06
753	C-C-C-C-C-C-C-C-	scorpion	63	8	4		7335.28
754	C-C-C-C-C-C-C-C-	scorpion	63	8	4		7386.41
755	C-C-C-C-C-C-C-C-	scorpion	63	8	4		7328.37
756	C-C-C-C-C-C-	scorpion	49	6	3		5709.21
757	C-C-C-C-C-C-	scorpion	58	6	3		6657.3
758	C-C-C-C-C-C-	scorpion	61	6	3		7043.71
759	C-C-C-C-C-C-	spider	58	6	3		6655.45
760	C-C-C-C-C-C-	scorpion	58	6	3		6573.26
761	C-C-C-C-C-C-	scorpion	58	6	3		6658.37
762	C-C-C-C-C-C-	scorpion	58	6	3		6666.44
763	C-C-C-C-C-C-	scorpion	58	6	3		6688.58
764	C-C-C-C-C-C-C-C-	spider	87	8	4		9843.03
765	C-C-C-C-C-C-	scorpion	58	6	3		6542.25
766	C-C-C-C-C-C-	scorpion	65	6	3		7386.06
767	C-C-C-C-C-C-	scorpion	69	6	3		7628.39
768	C-C-C-C-C-C-	scorpion	60	6	3		6901.74
769	C-C-C-C-C-C-	scorpion	60	6	3		6867.73
770	C-C-C-C-CC-C-C-	scorpion	67	8	4		7414.29
771	C-C-C-C-CC-C-C-	scorpion	67	8	4		7334.16
772	C-C-C-C-C-C-C-C-C-C-	scorpion	60	10	5		6827.59
773	C-C-C-C-C-C-C-C-C-C-	scorpion	60	10	5		6850.76
774	C-C-C-C-C-C-C-C-C-C-	scorpion	60	10	5		6814.7
775	C-C-C-C-C-C-C-C-C-C-	scorpion	60	10	5		6920.85
776	C-C-C-CC-C-C-C-	spider	64	8	4		6479.31
777	C-C-C-CC-C-C-C-	centipede	64	8	4		6509.34
778	C-C-C-CC-C-C-C-	centipede	65	8	4		6796.53
779	C-C-C-CC-C-C-C-	centipede	66	8	4		6768.57
780	C-C-C-CC-C-C-C-	spider	66	8	4		6792.62
781	C-C-C-CC-C-C-C-	centipede	66	8	4		6805.66
782	C-C-C-C-CC-C-C	scorpion	58	8	4		6387.07
783	C-C-C-C-CC-C-C	scorpion	58	8	4		6398.09
784	C-C-C-C-C-C-	scorpion	63	6	3		7593.53
785	C-C-C-C-C-C-	scorpion	64	6	3		7722.65
786	C-C-C-C-C-C-	scorpion	54	6	3		6430.05
787	C-C-C-C-C-C-	scorpion	60	6	3		7240.95
788	C-C-C-C-C-C-C-C	scorpion	59	8	4		6823.65
789	C-C-C-C-C-C-C-C-	scorpion	65	8	4		7484.53
790	C-C-C-C-C-C-C-C-	scorpion	62	8	4		7455.43
791	C-C-C-C-C-C-C-C-	scorpion	62	8	4		7420.39
792	C-C-C-C-C-C-C-C-	scorpion	63	8	4		7580.6
793	C-C-C-C-C-C-C-C-	scorpion	61	8	4		7301.32
794	C-C-C-C-C-C-C-C-	scorpion	62	8	4		7384.43
795	C-C-C-C-C-C-C-C-	scorpion	66	8	4		7534.52
796	C-C-C-C-C-C-C-C-	scorpion	66	8	4		7534.52
797	C-C-C-C-C-C-C-C-	scorpion	66	8	4		7517.51
798	C-C-C-C-C-C-C-C-	scorpion	66	8	4		7452.43
799	C-C-C-C-C-C-C-C-	scorpion	65	8	4		7314.17
800	C-C-C-C-C-C-C-C-	scorpion	65	8	4		7480.35
801	C-C-C-C-C-C-C-C-	scorpion	65	8	4		7381.17
802	C-C-C-C-C-C-C-C-	scorpion	63	8	4		7065.91
803	C-C-C-C-C-C-C-C-	scorpion	55	8	4		6095.89
804	C-C-C-C-C-C-C-C-	scorpion	63	8	4		6996.88
805	C-C-C-C-C-C-C-C-	scorpion	65	8	4		7416.36
806	C-C-C-C-C-C-C-C-	scorpion	62	8	4		6950.81
807	C-C-C-C-C-C-C-C-	scorpion	55	8	4		6140.83
808	C-C-C-C-C-C-C-C-	scorpion	62	8	4		6676.38
809	C-C-C-C-C-C-C-C-	scorpion	62	8	4		7006.92
810	C-C-C-C-C-C-C-C-	scorpion	62	8	4		7007.91
811	C-C-C-C-C-C	scorpion	54	6	3		5987.75
812	C-C-C-C-C-C-	scorpion	64	6	3		7370.39
813	C-C-C-C-CC-C-C-	scorpion	61	8	4		6943.76
814	C-C-C-C-CC-C-C-	scorpion	61	8	4		6911.75
815	C-C-C-C-C-C-C-C-C-C-	scorpion	67	10	5		7506.56
816	C-C-C-C-C-C-C-C-	scorpion	67	8	4		7600.62
817	C-C-C-C-C-C-C-C-	scorpion	67	8	4		7594.58
818	C-C-C-C-C-C-C-C-C-C-	scorpion	60	10	5		6695.42
819	C-C-C-C-C-C-C-C-C-C-	scorpion	60	10	5		6735.53
820	C-C-C-C-C-C-C-C-C-C-	scorpion	60	10	5		6726.43
821	C-C-C-C-C-C-C-C-C-C	scorpion	60	10	5		6702.41
822	C-C-C-C-C-C-C-C-C-C	scorpion	60	10	5		6744.41
823	C-C-C-C-C-C-C-C-	scorpion	66	8	4		7699.94
824	C-C-C-C-C-C-C-C-	scorpion	67	8	4		7680.81
825	C-C-C-C-C-C-C-C-	scorpion	61	8	4		6826.82
826	C-C-C-C-C-C-C-C-	scorpion	61	8	4		6797.78
827	C-C-C-C-C-C-C-C-	scorpion	56	8	4		6032.9
828	C-C-C-C-C-C-C-C	scorpion	62	8	4		6835.8
829	C-C-C-C-C-C-C-C-	scorpion	60	8	4		6507.24
830	C-C-C-C-C-C-C-C-	scorpion	60	8	4		6506.3
831	C-C-C-C-C-C-C-C-	scorpion	63	8	4		6967.99
832	C-C-C-C-C-C-C-C-	scorpion	64	8	4		7097.14
833	C-C-C-C-C-C-C-C-	spider	61	8	4		7038.86
834	C-C-C-C-C-C-C-C-	scorpion	61	8	4		6967.79
835	C-C-C-C-C-C-CCC-C	scorpion	62	10	5		7148.15
836	C-C-C-C-C-C-	scorpion	57	6	3		6600.54
837	C-C-C-C-C-C-	scorpion	57	6	3		6628.6
838	C-C-C-C-	snake	67	4	2		7803.94
839	C-C-C-C-C-CC-C-	snake	63	8	4		7132.03
840	C-C-C-C-C-C-C-C-C-C-C-C-	scorpion	62	12	6		7085.99
841	C-C-C-C-C-C-C-C-C-C-C-C-	scorpion	62	12	6		7085.99
842	C-C-C-C-CC-C-C-	scorpion	61	8	4		6854.61
843	C-C-C-C-CC-C-C-	scorpion	62	8	4		6947.64
844	C-C-C-C-C-C-C-C-	scorpion	64	8	4		6781.53
845	C-C-C-C-C-CC-C-C-C-C-C-	scorpion	84	12	6		8973.29
846	C-C-C-C-C-C-C-C-	scorpion	66	8	4		7570.74
847	C-C-C-C-C-C-C-C-	scorpion	55	8	4		6258.26
848	C-C-C-C-C-C-C-C-	scorpion	65	8	4		7379.24
849	C-C-C-C-C-C-C-C-	scorpion	64	8	4		7285.26
850	C-C-C-C-C-C-C-C	scorpion	61	8	4		7106.85
851	C-C-C-C-C-C-C-C	scorpion	61	8	4		7096.76
852	C-C-C-C-C-C-C-C-	scorpion	65	8	4		7502.62
853	C-C-C-C-C-C-C-C-	scorpion	66	8	4		7573.75
854	C-C-C-C-C-C-	scorpion	60	6	3		7011.08
855	C-C-C-C-C-C-	scorpion	58	6	3		6963.95
856	C-C-C-CC-C-C-C-	centipede	67	8	4		7070.07
857	C-C-C-CC-C-C-C-	centipede	65	8	4		6906.71
858	C-C-C-C-C-C-C-C-	scorpion	62	8	4		7252.56
859	C-C-C-C-C-C-C-C	scorpion	65	8	4		7058.98
860	C-C-C-C-C-C-C-C-	scorpion	67	8	4		7358.27
861	C-C-C-C-C-C-C-C-	scorpion	65	8	4		6842.41
862	C-C-C-C-C-C-C-C-	scorpion	65	8	4		7154.08
863	C-C-C-C-C-C-C-C-	scorpion	66	8	4		7384.23
864	C-C-C-C-C-C-	scorpion	60	6	3		7262.11
865	C-C-C-C-C-C-	scorpion	59	6	3		6774.63
866	C-C-C-C-C-C-	scorpion	61	6	3		7116.04
867	C-C-C-C-C-C-	scorpion	53	6	3		6272.96
868	C-C-C-C-C-C-	scorpion	59	6	3		6696.51
869	C-C-C-C-C-C-	scorpion	57	6	3		6692.53
870	C-C-C-C-C-C-	scorpion	55	6	3		6340.03
871	C-C-C-C-C-C-	scorpion	63	6	3		7375.13
872	C-C-C-C-C-C-	scorpion	51	6	3		5834.38
873	C-C-C-C-C-C-C-C-C-C-	scorpion	60	10	5		6706.53
874	C-C-C-C-C-C-C-C-C-C	scorpion	58	10	5		6540.4
875	C-C-C-C-C-C-C-C-C-C-	scorpion	59	10	5		6797.84
876	C-C-C-C-C-C-C-C-C-C-	scorpion	59	10	5		6455.37
877	C-C-C-C-C-C-	scorpion	60	6	3		7225.89
878	C-C-C-C-C-C-	scorpion	51	6	3		5951.71
879	C-C-C-C-C-C-C-C-	scorpion	63	8	4		7381.35
880	C-C-C-C-C-C-C-C-	scorpion	69	8	4		8116.19
881	C-C-C-C-C-C-C-C-	scorpion	65	8	4		7294.09
882	C-C-C-C-C-C-C-C-	scorpion	62	8	4		6930.77
883	C-C-C-C-C-C-C-C-	scorpion	65	8	4		7184.06
884	C-C-C-C-C-C-C-C-	snake	62	8	4		6939.96
885	C-C-C-C-C-C-C-C-	scorpion	60	8	4		6396.32
886	C-C-C-C-C-C-C-C-	scorpion	62	8	4		6910.92
887	C-C-C-C-C-C-C-C-	scorpion	62	8	4		6707.57
888	C-C-CC-C-C-C-C-	scorpion	47	8	4		5579.56
889	C-C-C-C-C-C-	scorpion	48	6	3		5689.6
890	C-C-C-C-C-C-C-C-	scorpion	48	8	4		5120.64
891	C-C-C-C-C-C-	scorpion	49	6	3		5798.57
892	C-C-C-C-C-C-C-C-	scorpion	49	8	4		5626.4
893	C-C-C-C-C-C-	centipede	49	6	3		5508.55
894	C-C-CC-C-C-C-C-	scorpion	50	8	4		5359.02
895	C-C-C-C-C-C-C-C-	scorpion	50	8	4		5903.8
896	C-C-C-C-C-C-	scorpion	50	6	3		5547.33
897	C-C-C-C-CC-C-C-	snake	51	8	4		5344.3
898	C-C-C-C-C-C-	scorpion	51	6	3		5924.84
899	C-C-C-C-C-C-	scorpion	51	6	3		5974.93
900	C-C-CC-C-C-C-C-	centipede	51	8	4		5699.36
901	C-C-C-C-C-C-	scorpion	51	6	3		6037.88
902	C-C-C-C-CC-C-C-	centipede	51	8	4		5504.15
903	C-C-C-C-C-C-C-C	scorpion	52	8	4		5758.73
904	C-C-C-C-C-C-C-C	scorpion	52	8	4		5767.59
905	C-C-C-C-C-C-C-C-	scorpion	52	8	4		5810.57
906	C-C-C-C-C-C-	scorpion	52	6	3		6017.01
907	C-C-C-C-C-C-C-C-C-C-	scorpion	53	10	5		6206.04
908	C-C-C-C-CC-CC-	centipede	53	8	4		5638.58
909	C-C-C-C-C-C-	snake	54	6	3		6401.19
910	C-C-C-C-C-C-	scorpion	54	6	3		6486.11
911	C-C-C-C-C-C-C-C-	scorpion	55	8	4		6240.37
912	C-C-C-C-C-C-C-C-	scorpion	55	8	4		6257.04
913	C-C-C-C-C-C-C-C-	scorpion	56	8	4		6330.09
914	C-C-C-C-C-C-C-C-	scorpion	56	8	4		6227.01
915	C-C-C-C-C-C-	scorpion	56	6	3		6326.24
916	C-C-C-C-C-C-C-C-C-C	scorpion	56	10	5		6280.3
917	C-C-C-C-C-C-	scorpion	57	6	3		6477.34
918	C-C-C-C-C-C-	scorpion	57	6	3		6468.19
919	C-C-CC-C-C	scorpion	57	6	3		6400.23
920	C-C-C-CC-C-C-C-	scorpion	57	8	4		6355.28
921	C-C-C-C-C-C-C-C-C-C-	scorpion	57	10	5		6286.02
922	C-C-C-C-C-C-	scorpion	57	6	3		6503.57
923	C-C-C-C-C-C-	scorpion	57	6	3		6508.27
924	C-C-C-C-C-C-C-C-	scorpion	58	8	4		6428.36
925	C-C-C-C-C-C-	scorpion	58	6	3		6666.44
926	C-C-C-C-C-C-	scorpion	58	6	3		6493.28
927	C-C-C-C-C-C-C-C-	scorpion	87	8	4		10389.8
928	C-C-C-C-CC-C-C	scorpion	58	8	4		6562.32
929	CC-C-C-C-C-CC-C-C	scorpion	58	10	5		6536.35
930	C-C-C-C-C-C-C-C-C-C-	scorpion	58	10	5		6522.43
931	C-C-C-C-C-C-C-C-C-C-	scorpion	58	10	5		6328.31
932	C-C-C-C-C-C-C-C-C-C	scorpion	58	10	5		6607.5
933	C-C-C-C-C-C-C-C-C-C	scorpion	58	10	5		6422.45
934	C-C-C-C-C-C-C-C-C-C-	scorpion	58	10	5		6283.05
935	C-C-C-C-CC-C-C-	centipede	58	8	4		6230.05
936	C-C-C-C-C-C-	scorpion	58	6	3		6474.21
937	C-C-C-C-C-C-C-C-C-C-	scorpion	59	10	5		6615.37
938	C-C-C-CC-C-C-C	spider	59	8	4		6745
939	C-C-C-C-C-C-C-C	scorpion	59	8	4		6477.34
940	C-C-C-C-C-C-C-C-	scorpion	59	8	4		6718.71
941	C-C-C-C-CC-C-C-	scorpion	59	8	4		6502.14
942	C-C-C-C-CC-C-C-	scorpion	59	8	4		6504.21
943	C-C-C-C-CC-C-C-	scorpion	59	8	4		6639.37
944	C-C-C-C-C-C-	scorpion	59	6	3		6876.85
945	C-C-C-C-CC-C-C-	scorpion	59	8	4		7080
946	C-C-C-C-C-C-C-C-C-C-	scorpion	59	10	5		6652.25
947	C-C-C-C-C-C-C-C-C-C	scorpion	59	10	5		6526.18
948	C-C-C-C-C-C-	scorpion	59	6	3		6482.56
949	C-C-C-C-C-C-C-C-C-C-	scorpion	59	10	5		6363.02
950	C-C-C-C-C-C-C-C-C-C-	scorpion	59	10	5		6513.46
951	C-C-C-C-C-C	spider	87	6	3		9817.35
952	C-C-C-C-C-C-C-C-	spider	87	8	4		10170.1
953	C-C-C-C-CC-C-C-	scorpion	60	8	4		6648.49
954	C-C-C-C-CC-C-C-	scorpion	60	8	4		6681.44
955	C-C-C-C-C-C-C-C-C-C	scorpion	60	10	5		6638.59
956	C-C-C-C-	scorpion	87	4	2		9722.92
957	C-C-C-C-C-C-C-C-	scorpion	60	8	4		6770.63
958	C-C-C-C-CC-C-C-	scorpion	60	8	4		6651.53
959	C-C-C-C-C-C-	scorpion	60	6	3		7064.07
960	C-C-C-C-CC-C-C-	scorpion	60	8	4		6655.42
961	C-C-CC-C-C-	scorpion	60	6	3		6818.42
962	C-C-C-C-C-C-C-C-C-C-	scorpion	60	10	5		6751.67
963	C-C-C-C-C-C-C-C-C-C	scorpion	60	10	5		6870.62
964	C-C-C-C-C-C-	scorpion	60	6	3		7058.74
965	C-C-C-C-C-C-C-C-	scorpion	61	8	4		7129.12
966	C-C-C-C-C-CC-C-	snake	61	8	4		6920.88
967	C-C-C-C-C-C-C-C	scorpion	61	8	4		7012.82
968	C-C-C-C-C-C-C-C-	scorpion	61	8	4		6958.87
969	C-C-C-C-C-C-C-C-	scorpion	61	8	4		6997.08
970	C-C-C-C-C-C-C-C-	scorpion	61	8	4		7225.06
971	C-C-C-C-C-C-C-C	scorpion	61	8	4		6742.49
972	C-C-C-C-	scorpion	61	4	2		7351.32
973	C-C-C-C-CC-C-C-	scorpion	61	8	4		6799.44
974	C-C-C-C-C-C-C-C-C-C-	scorpion	61	10	5		6750.47
975	C-C-C-C-C-C-C-C-C-C	scorpion	61	10	5		6775.7
976	C-C-C-C-C-C-C-C-C-C-	scorpion	61	10	5		6506.2
977	C-C-C-C-C-C-C-C-C-C-	scorpion	61	10	5		6863.9
978	C-C-C-C-C-C-	scorpion	61	6	3		6849.01
979	C-C-C-C-C-C-	scorpion	61	6	3		7118.83
980	C-C-C-C-C-C-C-C-C-C-	scorpion	62	10	5		6963.74
981	C-C-C-C-C-C-C-C-C-C	scorpion	62	10	5		6956.94
982	C-C-C-C-C-C-C-C-C-C-	scorpion	62	10	5		6618.31
983	C-C-C-CC-C-C-C	scorpion	62	8	4		6448.17
984	C-C-C-C-C-C-C-C	scorpion	62	8	4		7173.41
985	C-C-C-C-C-C-C-C-	scorpion	62	8	4		6819.7
986	C-C-C-C-C-C-C-C	scorpion	62	8	4		6921.87
987	C-C-C-C-C-C-	scorpion	62	6	3		7395.33
988	C-C-C-C-C-C-C-C-	scorpion	62	8	4		7138.08
989	C-C-C-C-CC-C-C-	scorpion	62	8	4		6862.44
990	C-C-C-C-C-C-	scorpion	62	6	3		7091.98
991	C-C-C-C-C-C-C-C-	scorpion	63	8	4		7258.19
992	C-C-C-C-C-C-C-CC-C-	snake	63	10	5		7306.41
993	C-C-C-C-C-C-	scorpion	63	6	3		6665.55
994	C-C-C-C-C-C-C-C	scorpion	63	8	4		6824.8
995	C-C-C-C-C-C-C-C-	scorpion	63	8	4		6785.68
996	C-C-C-C-C-C-C-C-	scorpion	63	8	4		6751.62
997	C-C-C-C-C-C-C-C-	scorpion	63	8	4		7307.22
998	C-C-C-C-C-C-C-C-	scorpion	63	8	4		7278.1
999	C-C-C-C-C-C-C-C-	scorpion	63	8	4		7311.18
1000	C-C-C-C-C-C-C-C-	scorpion	63	8	4		7360.11
1001	C-C-C-C-C-C-C-C-C-C-	scorpion	63	10	5		6893.95
1002	C-C-C-C-	scorpion	64	4	2		7765.87
1003	C-C-CC-C-CC-C-C-C-	spider	64	10	5		7333.18
1004	C-C-C-C-C-C-C-C-	scorpion	64	8	4		7175.16
1005	C-C-C-C-C-C-C-C-	scorpion	64	8	4		7247.15
1006	C-C-C-C-C-C-C-C-	scorpion	64	8	4		7336.07
1007	C-C-C-C-C-C-C-C-	scorpion	64	8	4		6864.92
1008	C-C-C-C-C-C-C-C-	scorpion	64	8	4		7224.3
1009	C-C-C-C-C-C-C-C-	scorpion	64	8	4		7260.21
1010	C-C-C-C-C-C-C-C-	scorpion	64	8	4		7119.94
1011	C-C-C-C-CC-C-C-	scorpion	64	8	4		7192.89
1012	C-C-C-C-C-C-C-C-C-C-	scorpion	64	10	5		6982.76
1013	C-C-C-C-C-CC-C-	snake	65	8	4		7745.75
1014	C-C-C-C-C-CC-C-	snake	65	8	4		7381.56
1015	C-C-C-C-C-C-C-C-	scorpion	65	8	4		7379.37
1016	C-C-C-C-C-C-	scorpion	65	6	3		7681.81
1017	C-C-C-C-C-C-C-C-	scorpion	65	8	4		7504.4
1018	C-C-C-C-C-C-C-C-	scorpion	65	8	4		7447.49
1019	C-C-C-C-C-C-C-C	scorpion	65	8	4		7219.23
1020	C-C-C-C-C-C-C-CC-C-	scorpion	65	10	5		7223.18
1021	C-C-C-CC-C-	scorpion	65	6	3		7592.68
1022	C-C-CC-C-C-C-C-	centipede	65	8	4		7102.77
1023	C-C-C-C-C-C-C-C-	scorpion	66	8	4		7439.42
1024	C-C-C-C-C-C-C-C-	scorpion	66	8	4		7667.95
1025	C-C-C-C-C-C-C-C-	scorpion	66	8	4		7635.72
1026	C-C-C-C-C-C-C-C-	scorpion	66	8	4		7337.33
1027	C-C-C-C-C-C-C-C-C-C-	scorpion	66	10	5		7212.15
1028	C-C-C-C-C-C-C-C-C-C-	scorpion	66	10	5		7288.08
1029	C-C-C-CC-C-	centipede	66	6	3		7040.04
1030	C-C-C-C-C-C-	scorpion	67	6	3		7669.54
1031	C-C-C-C-C-C-C-C-C-C-	scorpion	67	10	5		7438.38
1032	CC-C-C-C-C-C-C-C-C-	scorpion	67	10	5		7551.47
1033	C-C-C-C-C-C-C-C-	scorpion	67	8	4		7516.64
1034	C-C-C-C-C-C-C-C-C-C-	scorpion	67	10	5		7433.44
1035	C-C-C-C-C-C-C-C-C-C-	scorpion	67	10	5		7379.16
1036	C-C-C-C-C-C-C-C-C-C-	scorpion	67	10	5		7501.45
1037	C-C-C-C-C-C-C-CC-C-	scorpion	67	10	5		7365.54
1038	C-C-C-C-	centipede	67	4	2		7373.48
1039	C-C-C-C-C-C-	scorpion	67	6	3		7865.94
1040	C-C-C-C-C-CC-C-C-C-C-C-	scorpion	68	12	6		7500.8
1041	C-C-C-C-C-C-C-C-	scorpion	68	8	4		7137.94
1042	C-C-C-C-C-C-	scorpion	68	6	3		7750.99
1043	C-C-C-C-C-C-C-C-C-C-	scorpion	68	10	5		7301.37
1044	C-C-C-C-C-C-	scorpion	68	6	3		7633.55
1045	C-C-C-CC-C-C-C-	scorpion	68	8	4		8016.4
1046	C-C-C-C-C-C-C-C-	scorpion	68	8	4		7763.75
1047	C-C-C-C-C-C-	scorpion	68	6	3		7490.27
1048	C-C-C-C-C-C-C-C-	scorpion	68	8	4		7448.67
1049	C-C-C-CC-C-C-C-	scorpion	68	8	4		7943.26
1050	C-C-CC-C-C-C-C-C-C-	scorpion	68	10	5		7728.54
1051	C-C-C-C-	scorpion	68	4	2		7861.92
1052	C-C-C-C-CC-C-C-	scorpion	68	8	4		8119.13
1053	C-C-C-C-C-C-	scorpion	69	6	3		7789.77
1054	C-C-C-C-C-CC-C	scorpion	69	8	4		7743.86
1055	C-C-C-C-	spider	69	4	2		8096.44
1056	C-C-C-C-C-C-C-C-	scorpion	69	8	4		7932.96
1057	C-C-C-C-C-CC-C-C-C-C-C	scorpion	74	12	6		7856
1058	C-C-C-C-C-CC-C-C-C-C-C-	scorpion	78	12	6		8187.24
1059	C-C-C-C-C-CC-C-C-C-C-C-	scorpion	76	12	6		8536.63
1060	C-C-C-C-C-CC-C-C-C-C-C-	scorpion	72	12	6		7935.9
1061	C-C-C-C-C-CC-C-C-C-C-C-	scorpion	76	12	6		8302.11
1062	C-C-C-C-C-CC-C-C-C-C-C	scorpion	79	12	6		8650.94
1063	C-C-C-C-C-CC-C-C-C-C-C-	scorpion	85	12	6		9543.98
1064	C-C-C-C-C-CC-C-C-C-C-C-	scorpion	79	12	6		8801.09
1065	C-C-C-C-C-CC-C-C-C-C-C-	scorpion	82	12	6		9223.49
1066	C-C-C-C-C-CC-C-C-C-C-C-	scorpion	82	12	6		9306.69
1067	C-C-C-C-C-CC-C-C-C-C-C-	scorpion	72	12	6		7682.96
1068	C-C-C-C-C-CC-C-C-C-C-C-	scorpion	91	12	6		9888.41
1069	C-C-C-C-C-CC-C-C-C-C-C	scorpion	83	12	6		9040.2
1070	C-C-C-C-C-CC-C-C-C-C-C-	scorpion	84	12	6		8984.18
1071	C-C-C-C-C-CC-C-C-C-C-C	scorpion	79	12	6		8460.62
1072	C-C-C-C-C-CC-C-C-C-C-C-	scorpion	85	12	6		9135.5
1073	C-C-C-C-C-C-C-C-	scorpion	83	8	4		9472.36
1074	C-C-C-C-C-CC-C-C-C-C-C-	scorpion	84	12	6		9147.62
1075	C-C-C-C-C-CC-C-C-C-C-C-	scorpion	82	12	6		8919.27
1076	C-C-C-C-C-CC-C-C-C-C-C-	scorpion	85	12	6		9187.52
1077	C-C-C-C-C-CC-C-C-C-C-C-	scorpion	84	12	6		9252.58
1078	C-C-C-C-C-CC-C-C-C-C-C-	scorpion	82	12	6		8508.49
1079	C-C-C-C-C-CC-C-C-C-C-C-	scorpion	81	12	6		8497.68
1080	C-C-C-C-C-CC-C-C-C-C-C-	scorpion	80	12	6		8407.65
1081	C-C-C-C-C-CC-C-C-C-C-C-	scorpion	84	12	6		8737.09
1082	C-C-C-C-C-CC-C-C-C-C-C-	scorpion	84	12	6		9180.59
1083	C-C-C-C-C-CC-C-C-C-C-C-	scorpion	84	12	6		8928.19
1084	C-C-C-C-C-CC-C-C-C-C-C-	scorpion	80	12	6		8538.99
1085	C-C-C-C-C-CC-C-C-C-C-C	scorpion	80	12	6		8366.55
1086	C-C-C-C-C-CC-C-C-C-C-C-	scorpion	81	12	6		8521.71
1087	C-C-C-C-C-CC-C-C-C-C-C	scorpion	80	12	6		8423.61
1088	C-C-C-C-C-CC-C-C-C-C-C-	scorpion	84	12	6		9086.57
1089	C-C-C-C-C-CC-C-C-C-C-C-	scorpion	84	12	6		8910.31
1090	C-C-C-C-C-CC-C-C-C-C-C-	scorpion	84	12	6		8971.36
1091	C-C-C-C-C-CC-C-C-C-C-C-	scorpion	84	12	6		9067.46
1092	C-C-C-C-C-CC-C-C-C-C-C-	scorpion	89	12	6		10091.5
1093	C-C-C-C-C-CC-C-C-C-C-C-	scorpion	85	12	6		9624.84
1094	C-C-C-C-C-CC-C-C-C-C-C-	scorpion	82	12	6		8633.92
1095	C-C-C-C-C-CC-C-C-C-C-C-	scorpion	82	12	6		8705.91
1096	C-C-C-C-C-CC-C-C-C-C-C-	scorpion	83	12	6		8656.8
1097	C-C-C-C-C-CC-C-C-C-C-C-	scorpion	81	12	6		8593.82
1098	C-C-C-C-C-CC-C-C-C-C-C-	scorpion	81	12	6		8703
1099	C-C-C-C-C-CC-C-C-C-C-C-	scorpion	83	12	6		8899.15
1100	C-C-C-C-C-CC-C-C-C-C-C-	scorpion	83	12	6		9008.37
1101	C-C-C-C-C-CC-C-C-C-C-C-	scorpion	83	12	6		8987.18
1102	C-C-C-C-C-CC-C-C-C-C-C-	scorpion	83	12	6		9018.32
1103	C-C-C-C-C-CC-C-C-C-C-C-	scorpion	76	12	6		8183.39
1104	C-C-C-C-C-CC-C-C-C-C-C-	scorpion	76	12	6		8054.31
1105	C-C-C-C-C-CC-C-C-C-C-C-	scorpion	76	12	6		8077.39
1106	C-C-C-C-C-CC-C-C-C-C-C-	scorpion	81	12	6		8845.26
1107	C-C-C-C-C-CC-C-C-C-C-C-	scorpion	81	12	6		8806.41
1108	C-C-C-C-C-CC-C-C-C-C-C-	scorpion	82	12	6		8714.08
1109	C-C-C-C-C-CC-C-C-C-C-C-	scorpion	83	12	6		8685.07
1110	C-C-C-C-C-CC-C-C-C-C-C-	scorpion	83	12	6		8977.45
1111	C-C-C-C-C-CC-C-C-C-C-C-	scorpion	84	12	6		9145.66
1112	C-C-C-C-C-CC-C-C-C-C-C-	scorpion	78	12	6		8241.57
1113	C-C-C-C-C-CC-C-C-C-C-C-	scorpion	83	12	6		8765.06
1114	C-C-C-C-C-CC-C-C-C-C-C-	scorpion	83	12	6		8818.17
1115	C-C-C-C-C-CC-C-C-C-C-C-	scorpion	83	12	6		8884.22
1116	C-C-C-C-C-CC-C-C-C-C-C-	scorpion	83	12	6		8868.1
1117	C-C-C-C-C-CC-C-C-C-C-C-	scorpion	80	12	6		8375.49
1118	C-C-C-C-C-CC-C-C-C-C-C-	scorpion	82	12	6		8508.54
1119	C-C-C-C-C-CC-C-C-C-C-C-	scorpion	83	12	6		8797.73
1120	C-C-C-C-C-CC-C-C-C-C-C-	scorpion	83	12	6		8709.62
1121	C-C-C-C-C-CC-C-C-C-C-C-	scorpion	83	12	6		8696.66
1122	C-C-C-C-C-CC-C-C-C-C-C-	scorpion	79	12	6		8420.74
1123	C-C-C-C-C-CC-C-C-C-C-C-	scorpion	82	12	6		8974.26
1124	C-C-C-C-C-C-	scorpion	89	6	3		10120.3
1125	C-C-C-C-C-C-	scorpion	89	6	3		10131.4
1126	C-C-C-C-C-C-	scorpion	94	6	3		10759.9
1127	C-C-C-C-C-C-	scorpion	94	6	3		10792.9
1128	C-C-C-C-C-C-C-C-	scorpion	82	8	4		9282.26
1129	C-C-C-C-C-C-C-C-	scorpion	82	8	4		9299.3
1130	C-C-C-C-C-C-	scorpion	76	6	3		8417.9
1131	C-C-C-C-C-C-	scorpion	76	6	3		8453.9
1132	C-C-CC-C-C-	spider	35	6	3		3942.44
1133	C-C-C-C-C-CC-C	scorpion	86	8	4		9689.2
1134	C-C-C-CC-C-C-C-	scorpion	73	8	4		7897.9
1135	C-C-C-CC-C-C-C-	scorpion	73	8	4		8124.13
1136	C-C-C-CC-C-	scorpion	81	6	3		9134.38
1137	C-C-C-CC-C-	scorpion	80	6	3		8914.19
1138	C-C-C-C-C-C-C-C-	scorpion	79	8	4		8780.01
1139	C-C-C-C-C-C-C-C-	scorpion	81	8	4		9065.32
1140	C-C-C-C-C-C-C-C-	scorpion	82	8	4		9166.42
1141	C-C-C-C-C-CC-C-C-C-C-C-	scorpion	82	12	6		8874.86
1142	C-C-C-C-C-CC-C-C-C-C-C-	scorpion	82	12	6		8882.88
1143	C-C-C-C-C-CC-C-C-C-C-C-	scorpion	83	12	6		8690.77
1144	C-C-C-C-C-CC-C-C-C-C-C-	scorpion	83	12	6		8652.76
1145	C-C-C-C-C-CC-C-C-C-C-C	scorpion	73	12	6		7800.89
1146	C-C-C-C-C-CC-C-C-C-C-C	scorpion	75	12	6		8126.21
1147	C-C-C-C-C-CC-C-C-C-C-C-	scorpion	75	12	6		8089.42
1148	C-C-C-C-C-CC-C-C-C-C-C-	scorpion	75	12	6		8255.56
1149	C-C-CC-C-C-C-C-C-C-	scorpion	71	10	5		8114.16
1150	C-C-CC-C-C-C-C-C-C-	scorpion	73	10	5		8260.3
1151	C-C-C-C-C-C-C-C-	scorpion	76	8	4		8753.89
1152	C-C-C-C-C-C-C-C-	scorpion	80	8	4		9087.23
1153	C-C-C-C-C-CC-C-C-C-C-C-	scorpion	75	12	6		7962.17
1154	C-C-C-C-C-CC-C-C-C-C-C-	scorpion	77	12	6		8327.39
1155	C-C-C-C-C-CC-C-C-C-C-C-	scorpion	78	12	6		8473.68
1156	C-C-C-C-C-CC-C-C-C-C-C-	scorpion	81	12	6		8812.14
1157	C-C-C-C-C-CC-C-C-C-C-C-	scorpion	81	12	6		8870.27
1158	C-C-C-C-C-CC-C-C-C-C-C-	scorpion	81	12	6		8819.43
1159	C-C-C-C-C-CC-C-C-C-C-C-	scorpion	81	12	6		8700.09
1160	C-C-C-C-C-CC-C-C-C-C-C-	scorpion	81	12	6		8690.01
1161	C-C-C-C-C-CC-C-C-C-C-C-	scorpion	70	12	6		7614.79
1162	C-C-C-C-C-CC-C-C-C-C-C-	scorpion	70	12	6		7590.79
1163	C-C-C-C-C-C-C-C-	scorpion	71	8	4		8255.49
1164	C-C-C-C-C-C-	scorpion	83	6	3		9251.92
1165	C-C-C-C-C-CC-C-C-C-C-C	scorpion	71	12	6		7754.92
1166	C-C-C-C-C-CC-C-C-C-C-C-	scorpion	71	12	6		7298.57
1167	C-C-C-C-C-C-C-C-C-C	scorpion	71	10	5		7789.78
1168	C-C-CC-C-C-C-C-C-C-	scorpion	71	10	5		7817.88
1169	C-C-C-C-C-C-C-C-	scorpion	72	8	4		8325.35
1170	C-C-C-CC-C-C-C-	scorpion	72	8	4		7953.01
1171	C-C-C-C-C-C-C-C-	scorpion	72	8	4		8240.04
1172	C-C-C-C-C-C-C-C-	scorpion	72	8	4		8171.01
1173	C-C-C-C-C-CC-C-C-C-C-C-	scorpion	72	12	6		7726.83
1174	C-C-C-C-CC-C-C-	scorpion	72	8	4		8048.05
1175	C-C-C-C-C-C-C-C-C-C-	scorpion	72	10	5		7925.11
1176	C-C-C-C-C-C-	scorpion	73	6	3		8169.6
1177	C-C-C-CC-C-C-C-	scorpion	73	8	4		8189.31
1178	C-C-C-C-C-C-C-C-	scorpion	74	8	4		8466.61
1179	C-C-C-C-C-CC-C-C-C-C-C-	scorpion	74	12	6		8019.02
1180	C-C-C-C-C-CC-C-C-C-C-C-	scorpion	74	12	6		7804.87
1181	C-C-C-C-C-CC-C-C-C-C-C-	centipede	74	12	6		8126.15
1182	C-C-C-C-C-CC-C	scorpion	74	8	4		8358.64
1183	C-C-C-CC-C-C-C-	scorpion	75	8	4		8169.3
1184	C-C-C-C-C-CC-C-C-C-C-C-	scorpion	75	12	6		7557.88
1185	C-C-C-C-C-CC-C-C-C-C-C-	scorpion	75	12	6		8334.61
1186	CC-C-C-	scorpion	75	4	2		8571.85
1187	C-C-C-CC-C-C-C-	scorpion	76	8	4		8244.5
1188	C-C-C-C-C-C-C-C-	scorpion	76	8	4		8840.16
1189	C-C-C-C-C-CC-C-C-C-C-C-	scorpion	76	12	6		8130.29
1190	C-C-C-C-C-CC-C-C-C-C-C-	scorpion	76	12	6		8139.25
1191	C-C-CC-C-C-C-C-C-C-	centipede	76	10	5		8500.67
1192	C-C-C-C-C-C-C-C-C-C-	scorpion	76	10	5		8363.53
1193	C-C-C-C-C-C-C-C-C-C-	scorpion	76	10	5		8435.33
1194	C-C-C-C-C-C-	scorpion	76	6	3		8848.11
1195	C-C-C-C-C-C-C-C-	scorpion	77	8	4		8739.14
1196	C-C-C-C-C-C-C-C-	scorpion	77	8	4		8917.33
1197	C-C-C-C-C-C-C-C-	scorpion	77	8	4		8981.24
1198	C-C-C-C-C-C-	scorpion	83	6	3		9184.74
1199	C-C-C-C-C-CC-C-	centipede	77	8	4		8301.93
1200	C-C-C-C-C-CC-C-	scorpion	77	8	4		8275.53
1201	C-C-C-C-C-C-C-C-	scorpion	78	8	4		8913.89
1202	C-C-C-C-C-CC-C-C-C-C-C-	scorpion	78	12	6		8491.51
1203	C-C-CC-C-C-C-C-C-C-	scorpion	78	10	5		8834.16
1204	C-C-C-C-C-CC-C-	scorpion	78	8	4		8564.78
1205	C-C-C-C-C-CC-C-	scorpion	78	8	4		8854.1
1206	C-C-C-C-C-CC-C-C-C-C-C-	scorpion	79	12	6		8539.77
1207	C-C-CC-C-C-C-C-C-C	centipede	79	10	5		8980.1
1208	C-C-C-C-C-CC-C	centipede	79	8	4		8576.32
1209	C-C-C-C-C-C-C-C-C-C-	scorpion	79	10	5		8821.99
1210	C-C-C-C-C-CC-C-	centipede	80	8	4		8562.34
1211	C-C-CC-CC-CC-CC-C-C-	scorpion	80	12	6		8933.16
1212	C-C-CC-C-C-C-C-C-C-	spider	81	10	5		8762.63
1213	C-C-CC-C-C-C-C-C-C-	spider	81	10	5		8739.63
1214	C-C-C-C-C-CC-C-	spider	81	8	4		9175.11
1215	C-C-C-C-	snake	81	4	2		9018.29
1216	C-C-C-C-C-C-C-C-C-C-	scorpion	81	10	5		9215.61
1217	C-C-C-C-C-CC-C-C-C-C-C-	scorpion	81	12	6		8759.87
1218	C-C-C-C-C-CC-C-C-C-C-C-	scorpion	81	12	6		8787.87
1219	C-C-C-C-C-CC-C-C-C-C-C-	centipede	81	12	6		8718.98
1220	C-C-CC-C-C-C-C-C-C-	scorpion	81	10	5		9266.69
1221	C-C-C-C-C-C-	scorpion	82	6	3		9787.89
1222	C-C-C-C-	scorpion	82	4	2		9332.93
1223	C-C-C-C-C-CC-C-C-C-C-C-	scorpion	82	12	6		8962.19
1224	C-C-C-C-C-CC-C-C-C-C-C-	scorpion	82	12	6		8729.11
1225	C-C-CC-C-C-C-C-C-C	centipede	82	10	5		9120.24
1226	C-C-CC-C-C-C-C-C-C-	centipede	82	10	5		8909.06
1227	C-C-C-C-C-CC-C-	centipede	82	8	4		8931.99
1228	C-C-C-C-C-CC-C-	centipede	82	8	4		9216.35
1229	C-C-C-C-C-C-C-C-	scorpion	83	8	4		9573.7
1230	C-C-C-C-C-CC-C-C-C-C-C-	scorpion	83	12	6		8868.31
1231	C-C-C-C-C-CC-C-C-C-C-C-	scorpion	83	12	6		9139.29
1232	C-C-CC-C-C-C-C-C-C-	scorpion	83	10	5		9106.28
1233	C-C-C-C-C-CC-C	scorpion	83	8	4		8878.74
1234	C-C-C-C-C-CC-C-C-C-C-C-	scorpion	84	12	6		9207.19
1235	C-C-C-C-C-C-C-C-C-C-C-C-C-C-	scorpion	84	14	7		9426.35
1236	C-C-C-CC-C-C-C-C-C-	scorpion	85	10	5		9187.35
1237	C-C-CC-C-C-C-C-C-C-	centipede	85	10	5		9601.97
1238	C-C-C-C-C-CC-C-C-C-C-C-	scorpion	86	12	6		9319.21
1239	C-C-C-C-C-CC-C-C-C-C-C-	scorpion	86	12	6		9231.35
1240	C-C-C-C-C-CC-C-	scorpion	83	8	4		9307.78
1241	C-C-C-C-C-CC-C-C-C-C-C-	scorpion	86	12	6		9425.35
1242	C-C-C-C-C-CC-C-C-C-C-C-	scorpion	86	12	6		9441.84
1243	C-C-CC-C-C-C-C-C-C-	scorpion	86	10	5		9405.5
1244	C-C-C-CC-C-	scorpion	86	6	3		9880.2
1245	C-C-C-C-C-CC-C-C-C-C-C-	scorpion	87	12	6		9712.93
1246	C-C-C-C-C-CC-C-C-C-C-C-	scorpion	87	12	6		9451.63
1247	C-C-C-C-CC-C-C-C-C-CC-	scorpion	87	12	6		9180.46
1248	C-C-CC-C-C-C-C-C-C-	centipede	87	10	5		9949.32
1249	C-C-C-C-C-C-	scorpion	101	6	3		11255.6
1250	C-C-C-C-C-C-	scorpion	101	6	3		11245.6
1251	C-C-C-C-C-C-	scorpion	101	6	3		11243.5
1252	C-C-C-C-C-C-	scorpion	101	6	3		11260.6
1253	C-C-C-C-C-C-	scorpion	101	6	3		11226.5
1254	C-C-C-C-C-C-	scorpion	101	6	3		11214.5
1255	C-C-C-C-C-C-	scorpion	101	6	3		11339.6
1256	C-C-C-C-C-C-	scorpion	101	6	3		11282.5
1257	C-C-C-C-C-C-	scorpion	99	6	3		11641.5
1258	C-C-C-C-C-C-	scorpion	99	6	3		11679.5
1259	C-C-C-C-C-C-C-C-C-C-	scorpion	120	10	5		13767.7
1260	C-C-C-C-C-C-C-C-C-C-	scorpion	120	10	5		13705.5
1261	C-C-C-C-C-C-C-C-C-C-	scorpion	119	10	5		13711.4
1262	C-C-C-C-C-C-C-C-C-C-	scorpion	119	10	5		13641.2
1263	C-C-C-C-C-CC-C-	scorpion	95	8	4		10654
1264	C-C-C-C-C-C-	scorpion	95	6	3		10395.5
1265	C-C-C-C-C-C-	scorpion	95	6	3		11057.6
1266	C-C-C-C-C-CC-C-C-C-C-C-	scorpion	96	12	6		10103.3
1267	C-C-C-C-C-C-	scorpion	96	6	3		11227.7
1268	C-C-C-C-C-C-	scorpion	96	6	3		11051.7
1269	C-C-C-C-C-C-	scorpion	96	6	3		11151.7
1270	C-C-C-C-C-CC-C-C-C-C-C-	scorpion	97	12	6		10581.1
1271	C-C-C-C-C-C-	scorpion	97	6	3		11451
1272	C-C-C-C	scorpion	97	4	2		11136.4
1273	C-C-C-C-C-C-	scorpion	97	6	3		11387.7
1274	C-C-C-C-C-C-	scorpion	98	6	3		11177.5
1275	C-C-C-C-C-C-C-C-C-CC-C-	scorpion	98	12	6		10533.9
1276	C-C-C-C-C-C-	scorpion	99	6	3		11443.8
1277	C-C-C-C-	scorpion	99	4	2		11306.8
1278	C-C-C-C-C-C-	scorpion	99	6	3		11526.6
1279	C-C-C-C-C-C-	scorpion	100	6	3		11494
1280	C-C-C-C-C-C-	scorpion	100	6	3		11927.5
1281	C-C-C-C-C-C-	scorpion	100	6	3		11711.9
1282	C-C-CC-C-C-C-C-C-C-	centipede	101	10	5		11392.8
1283	C-C-C-C-C-C-	scorpion	101	6	3		11730.2
1284	C-C-C-C-C-C-C-C-C-C-C-C-C-C-C-C-	scorpion	101	16	8		11310.9
1285	C-C-C-C-C-C-	scorpion	102	6	3		12058.9
1286	C-C-C-C-C-C-	scorpion	103	6	3		12161
1287	C-C-C-C-C-C-	scorpion	103	6	3		11970.8
1288	C-C-C-C-C-CC-C-	scorpion	103	8	4		11270.7
1289	C-C-C-C-C-CC-C-	scorpion	104	8	4		11453.9
1290	C-C-C-C-C-C-	scorpion	104	6	3		12208.7
1291	C-C-C-C-C-C-	scorpion	105	6	3		11927.6
1292	C-C-C-C-C-C-	scorpion	105	6	3		12201.9
1293	C-C-C-C-C-C-	scorpion	105	6	3		11841.4
1294	C-C-C-C-C-C-	scorpion	105	6	3		12509.1
1295	C-C-C-C-C-C-	scorpion	105	6	3		12701.2
1296	C-C-C-C-C-C-C-C-C-C-	centipede	105	10	5		11774.3
1297	C-C-C-C-C-C-C-C-C-C-	scorpion	105	10	5		12002.7
1298	C-C-C-C-C-C-	scorpion	105	6	3		12088
1299	C-C-C-C-C-C-	scorpion	106	6	3		12257.8
1300	C-C-C-C-C-C-	scorpion	106	6	3		12252.8
1301	C-C-C-C-C-C-	scorpion	107	6	3		12322.8
1302	C-C-C-C-C-C-	scorpion	107	6	3		12434.9
1303	C-C-C-C-C-C-	scorpion	107	6	3		12356.8
1304	C-C-C-C-C-C-	scorpion	107	6	3		11918.3
1305	C-C-C-C-C-CC-C-	scorpion	80	8	4		8756.91
1306	C-C-C-C-C-C-	scorpion	107	6	3		12978
1307	C-C-C-C-C-C-C-C-C-C-	centipede	107	10	5		11959.8
1308	C-C-C-C-C-C-	scorpion	107	6	3		12533.7
1309	C-C-CC-C-C-C-C-C-C-	centipede	108	10	5		11833
1310	C-C-C-C-C-C-	scorpion	108	6	3		12015.4
1311	C-C-C-C-C-CC-C-	scorpion	108	8	4		12286
1312	C-C-C-C-C-C-	scorpion	110	6	3		12847.7
1313	C-C-C-C-C-C-C-C-C-C-	scorpion	111	10	5		12848.9
1314	C-C-C-C-C-CC-C-	scorpion	80	8	4		8799.94
1315	C-C-C-C-C-C-	scorpion	112	6	3		12823.4
1316	C-C-C-C-C-C-	scorpion	112	6	3		12529.1
1317	C-C-C-C-C-C-C-C-C-C-C-C-	centipede	112	12	6		11948.6
1318	C-C-C-C-C-C-C-C-C-C-CC-	centipede	112	12	6		11994.6
1319	C-C-C-C-C-CC-C-	scorpion	80	8	4		8758.8
1320	C-C-C-C-C-C-C-C-C-C-	centipede	112	10	5		12759.3
1321	C-C-C-C-C-C-C-C-C-C-	scorpion	112	10	5		12876.7
1322	C-C-C-C-C-C-	scorpion	113	6	3		12803.3
1323	C-C-C-C-C-C-	scorpion	113	6	3		12865.8
1324	C-C-C-C-C-CC-C-	scorpion	113	8	4		12716.3
1325	C-C-C-C-C-C-	scorpion	113	6	3		13019.1
1326	C-C-C-C-C-C-C-C-C-C-C-C-C-C	scorpion	115	14	7		12979.5
1327	C-C-C-C-C-C-C-C-C-C-C-C-C-C-	scorpion	115	14	7		12426.8
1328	C-C-C-C-C-C-	scorpion	116	6	3		12491.1
1329	C-C-C-C-C-C-C-C-C-C-	centipede	116	10	5		12763.4
1330	C-C-C-C-C-CC-C-	scorpion	80	8	4		8741.86
1331	C-C-C-C-C-C-C-C-C-C-C-C	centipede	120	12	6		13131.4
1332	C-C-C-C-C-CC-C	scorpion	80	8	4		9131.65
1333	C-C-CC-C-C-C-C-C-C-	scorpion	80	10	5		9211.47
1334	C-C-C-C-C-CC-C-	scorpion	80	8	4		8965.2
1335	C-C-C-C-C-C-C-C-	scorpion	80	8	4		9170.03
1336	C-C-C-C-C-CC-C-C-C-C-C-	scorpion	81	12	6		8796.18
1337	C-C-C-C-C-CC-C-C-C-C-C-	scorpion	81	12	6		8586.89
1338	C-C-C-C-C-CC-C-C-C-C-C-	scorpion	83	12	6		8969.27
1339	C-C-C-C-C-C-	scorpion	83	6	3		9149.7
1340	C-C-C-C-C-C-	scorpion	83	6	3		9112.67
1341	C-C-C-C-C-C-	scorpion	83	6	3		9183.75
1342	C-C-C-C-C-C-	scorpion	83	6	3		9323
1343	C-C-C-C-C-C-	scorpion	83	6	3		9326.95
1344	C-C-C-C-C-C-	scorpion	83	6	3		9182.77
1345	C-C-CC-C-C-	spider	35	6	3		3846.35
1346	C-C-CC-C-C-	spider	35	6	3		3845.36
1347	C-C-CC-C-C-	spider	35	6	3		3845.36
1348	C-C-CC-C-C-	spider	35	6	3		3844.37
1349	C-C-CC-C-C-	spider	35	6	3		3874.4
1350	C-C-CC-C-C-	spider	35	6	3		3876.37
1351	C-C-CC-C-C-	spider	35	6	3		3874.36
1352	C-C-CC-C-C-	spider	35	6	3		3874.36
1353	C-C-CC-C-C-	spider	35	6	3		3845.36
1354	C-C-CC-C-C-	spider	35	6	3		3885.38
1355	C-C-CC-C-C-	spider	35	6	3		3862.35
1356	C-C-CC-C-C-	spider	35	6	3		3878.41
1357	C-C-CC-C-C-	spider	35	6	3		3878.41
1358	C-C-CC-C-C-	spider	35	6	3		3887.4
1359	C-C-CC-C-C-	spider	35	6	3		3874.36
1360	C-C-CC-C-C-	spider	35	6	3		3903.4
1361	C-C-CC-C-C-	spider	35	6	3		3903.4
1362	C-C-CC-C-C-	spider	35	6	3		3921.43
1363	C-C-CC-C-C-	spider	35	6	3		3864.38
1364	C-C-CC-C-C-	spider	35	6	3		3924.38
1365	C-C-CC-C-C-	spider	35	6	3		3874.36
1366	C-C-CC-C-C-	spider	35	6	3		3844.37
1367	C-C-CC-C-C-	spider	35	6	3		3882.38
1368	C-C-CC-C-C-	spider	35	6	3		3845.36
1369	C-C-CC-C-C-	spider	35	6	3		3828.62
1370	C-C-CC-C-C-	spider	35	6	3		3757.5
1371	C-C-CC-C-C-	spider	35	6	3		3885.67
1372	C-C-CC-C-C-	spider	35	6	3		3814.55
1373	C-C-CC-C-C-	spider	35	6	3		3885.67
1374	C-C-CC-C-C-	spider	35	6	3		3942.72
1375	C-C-CC-C-C-	spider	35	6	3		3757.5
1376	C-C-CC-C-C-	spider	35	6	3		3814.55
1377	C-C-CC-C-C-	spider	35	6	3		3832.61
1378	C-C-CC-C-C-	spider	35	6	3		3960.66
1379	C-C-CC-C-C-	spider	35	6	3		3919.61
1380	C-C-CC-C-C-	spider	35	6	3		3903.61
1381	C-C-CC-C-C-	spider	35	6	3		3935.67
1382	C-C-CC-C-C-	spider	35	6	3		3967.65
1383	C-C-CC-C-C-	spider	35	6	3		3960.66
1384	C-C-CC-C-C-	spider	35	6	3		3853.46
1385	C-C-CC-C-C-	spider	35	6	3		3879.49
1386	C-C-CC-C-C-	spider	35	6	3		4198.72
1387	C-C-CC-C-C-	spider	35	6	3		4255.78
1388	C-C-CC-C-C-	spider	35	6	3		3994.51
1389	C-C-CC-C-C-	spider	35	6	3		4000.52
1390	C-C-CC-C-C-C	spider	36	7	3		4229.89
1391	C-C-CC-C-C-C	spider	36	7	3		4286.94
1392	C-C-CC-C-C-C	spider	36	7	3		4257.9
1393	C-C-CC-C-C-C	spider	36	7	3		4257.9
1394	C-C-CC-C-C-C	spider	36	7	3		4190.85
1395	C-C-CC-C-C-C	spider	36	7	3		4190.85
1396	C-C-CC-C-C-	spider	35	6	3		4098.69
1397	C-C-CC-C-C-	spider	35	6	3		4114.69
1398	C-C-CC-C-C-	spider	35	6	3		3853.5
1399	C-C-CC-C-C-	spider	35	6	3		3952.63
1400	C-C-CC-C-C-	spider	35	6	3		3925.52
1401	C-C-CC-C-C-	spider	35	6	3		4024.66
1402	C-C-CC-C-C-	spider	35	6	3		3967.6
1403	C-C-CC-C-C-C	spider	36	7	3		4268.92
1404	C-C-CC-C-C-	spider	35	6	3		3854.44
1405	C-C-CC-C-C-	spider	35	6	3		3934.53
1406	C-C-CC-C-C-	spider	35	6	3		4033.67
1407	C-C-CC-C-C-	spider	35	6	3		3925.52
1408	C-C-CC-C-C-	spider	35	6	3		4039.63
1409	C-C-CC-C-C-	spider	35	6	3		4138.76
1410	C-C-CC-C-C-	spider	35	6	3		4081.71
1411	C-C-CC-C-C-	spider	35	6	3		3982.57
1412	C-C-CC-C-C-	spider	35	6	3		3967.6
1413	C-C-CC-C-C-	spider	35	6	3		4066.74
1414	C-C-CC-C-C-	spider	35	6	3		4048.64
1415	C-C-CC-C-C-	spider	35	6	3		4147.77
1416	C-C-CC-C-C-	spider	35	6	3		3925.52
1417	C-C-CC-C-C-	spider	35	6	3		4082.58
1418	C-C-CC-C-C-	spider	35	6	3		4110.59
1419	C-C-CC-C-C-	spider	35	6	3		4166.65
1420	C-C-CC-C-C-	spider	35	6	3		4109.6
1421	C-C-CC-C-C-	spider	35	6	3		4109.6
1422	C-C-CC-C-C-	spider	35	6	3		4004.51
1423	C-C-CC-C-C-	spider	35	6	3		4109.6
1424	C-C-CC-C-C-	spider	35	6	3		4080.56
1425	C-C-CC-C-C-	spider	35	6	3		4122.6
1426	C-C-CC-C-C-	spider	35	6	3		4108.57
1427	C-C-CC-C-C-	spider	35	6	3		4151.69
1428	C-C-CC-C-C-	spider	35	6	3		4094.59
1429	C-C-CC-C-C-	spider	35	6	3		4521.13
1430	C-C-CC-C-C-	spider	35	6	3		4171.9
1431	C-C-CC-C-C-	spider	35	6	3		3775.36
1432	C-C-CC-C-C-	spider	35	6	3		3832.42
1433	C-C-CC-C-C-	spider	41	6	3		4670.23
1434	C-C-CC-C-C-	spider	38	6	3		4296.91
1435	C-C-CC-C-C-	spider	35	6	3		4040.52
1436	C-C-CC-C-C-C-C-	spider	35	8	4		3992.55
1437	C-C-CC-C-C-	spider	35	6	3		4266.8
1438	C-C-CC-C-C-	spider	35	6	3		3930.42
1439	C-C-CC-C-C-	spider	35	6	3		3902.27
1440	C-C-CC-C-C-	spider	35	6	3		3985.5
1441	C-C-CC-C-C-	spider	36	6	3		4084.67
1442	C-C-CC-C-C-	spider	37	6	3		4141.72
1443	C-C-CC-C-C-	spider	36	6	3		4183.81
1444	C-C-C-C-C-CC-C-C-C-C-C-	scorpion	81	12	6		8547.57
1445	C-C-CC-C-C-	spider	39	6	3		4688.18
1446	C-C-CC-C-C-	spider	39	6	3		4720.18
1447	C-C-CC-C-C-	spider	39	6	3		4745.23
1448	C-C-CC-C-C-	spider	39	6	3		4687.2
1449	C-C-CC-C-C-	spider	39	6	3		4704.18
1450	C-C-C-C-C-CC-C-C-C-C-C-	scorpion	81	12	6		8674.71
1451	C-C-C-C-C-C-	scorpion	81	6	3		9441.74
1452	C-C-CC-C-C-	spider	39	6	3		4716.19
1453	C-C-CC-C-C-	spider	39	6	3		4720.18
1454	C-C-CC-C-C-	spider	39	6	3		4757.29
1455	C-C-CC-C-C-	spider	39	6	3		4674.15
1456	C-C-CC-C-C-	spider	39	6	3		4706.21
1457	C-C-C-C-C-C-C-C-	scorpion	81	8	4		9299.41
1458	C-C-CC-C-C-	spider	39	6	3		4660.17
1459	C-C-CC-C-C-	spider	39	6	3		4689.17
1460	C-C-CC-C-C-	spider	39	6	3		4702.21
1461	C-C-CC-C-C-C-C-C-C-	scorpion	81	10	5		9377.55
1462	C-C-CC-C-C-	spider	39	6	3		4716.2
1463	C-C-CC-C-C-	spider	39	6	3		4687.2
1464	C-C-CC-C-C-	spider	39	6	3		4746.22
1465	C-C-CC-C-C-	spider	39	6	3		4729.23
1466	C-C-CC-C-C-	spider	39	6	3		4621.04
1467	C-C-CC-C-C-	spider	39	6	3		4561.04
1468	C-C-CC-C-C-	spider	40	6	3		4505.96
1469	C-C-CC-C-C-	spider	40	6	3		4582.05
1470	C-C-CC-C-C-	spider	40	6	3		4593.04
1471	C-C-CC-C-C-	spider	40	6	3		4621.09
1472	C-C-CC-C-C-	spider	40	6	3		4563.99
1473	C-C-C-C-C-C-C-C-C-C-	spider	70	10	5		7937.92
1474	C-C-C-CC-C-	scorpion	70	6	3		7778.8
1475	C-C-CC-C-C-	spider	40	6	3		4538.02
1476	C-C-C-CC-C-C-C-	spider	70	8	4		7215.1
1477	C-C-CC-C-C-	spider	40	6	3		4582.05
1478	C-C-CC-C-C-	spider	40	6	3		4518.96
1479	C-C-CC-C-C-	spider	40	6	3		4523.99
1480	C-C-CC-C-C-	spider	40	6	3		4533.97
1481	C-C-CC-C-C-	spider	40	6	3		4538.02
1482	C-C-CC-C-C-	spider	40	6	3		4563.99
1483	C-C-CC-C-C-	spider	40	6	3		4479.92
1484	C-C-CC-C-C-	spider	40	6	3		4621.04
1485	C-C-CC-C-C-	spider	40	6	3		4621.05
1486	C-C-C-C-C-C-C-C-	scorpion	71	8	4		8217.34
1487	C-C-CC-C-C-	spider	40	6	3		4519.98
1488	C-C-CC-C-C-	spider	40	6	3		4532.98
1489	C-C-C-C-C-C-C-C-	scorpion	71	8	4		8157.25
1490	C-C-C-C-CC-C-C-	scorpion	71	8	4		8016.99
1491	C-C-CC-C-C-	spider	40	6	3		4477.9
1492	C-C-CC-C-C-	spider	40	6	3		4621.09
1493	C-C-CC-C-C-	spider	40	6	3		4509.94
1494	C-C-CC-C-C-	spider	40	6	3		4563.01
1495	C-C-CC-C-C-	spider	40	6	3		4536.04
1496	C-C-CC-C-C-	spider	40	6	3		4620.06
1497	C-C-CC-C-C-	spider	40	6	3		4639.11
1498	C-C-CC-C-C-	spider	40	6	3		4519.98
1499	C-C-C-C-CC-C-C-	scorpion	71	8	4		7802.67
1500	C-C-CC-C-C-	spider	40	6	3		4506.94
1501	C-C-C-C-C-CC-C-C-C-C-C-	scorpion	72	12	6		7767.89
1502	C-C-CC-C-C-	spider	40	6	3		4580.1
1503	C-C-CC-C-C-	spider	40	6	3		4678.14
1504	C-C-CC-C-C-	spider	40	6	3		4598.05
1505	C-C-C-C-C-C-C-C-C-C-	spider	72	10	5		8231.43
1506	C-C-C-C-C-C-C-C-	scorpion	73	8	4		8080.29
1507	C-C-CC-C-C-	spider	40	6	3		4544.99
1508	C-C-C-C-C-C-C-CC-C-	snake	73	10	5		8157.45
1509	C-C-CC-C-C-	spider	40	6	3		4533.97
1510	C-C-CC-C-C-	spider	40	6	3		4637.15
1511	C-C-CC-C-C-	spider	40	6	3		4521.96
1512	C-C-CC-C-C-	spider	40	6	3		4568.03
1513	C-C-CC-C-C-	spider	40	6	3		4547.99
1514	C-C-CC-C-C-	spider	40	6	3		4639.11
1515	C-C-CC-C-C-	spider	40	6	3		4581.07
1516	C-C-C-C-C-C-	scorpion	73	6	3		8260.15
1517	C-C-CC-C-C-	spider	40	6	3		4533.97
1518	C-C-CC-C-C-	spider	40	6	3		4528.99
1519	C-C-CC-C-C-	spider	40	6	3		4563.01
1520	C-C-CC-C-C-	spider	40	6	3		4504.97
1521	C-C-CC-C-C-	spider	40	6	3		4563.01
1522	C-C-CC-C-C-	spider	40	6	3		4532.98
1523	C-C-CC-C-C-	spider	40	6	3		4563.99
1524	C-C-CC-C-C-	spider	40	6	3		4580.1
1525	C-C-CC-C-C-	spider	40	6	3		4519.98
1526	C-C-CC-C-C-	spider	40	6	3		4541.99
1527	C-C-CC-C-C-	spider	40	6	3		4509.94
1528	C-C-C-CC-C-C-C-	scorpion	73	8	4		7912.95
1529	C-C-CC-C-C-	spider	40	6	3		4563.01
1530	C-C-CC-CC-CC-CC-C-C-	spider	73	12	6		7549.47
1531	C-C-CC-C-C-	spider	40	6	3		4580.05
1532	C-C-CC-C-C-	spider	40	6	3		4528.99
1533	C-C-CC-C-C-	spider	40	6	3		4621.09
1534	C-C-CC-C-C-	spider	40	6	3		4503.98
1535	C-C-CC-C-C-	spider	42	6	3		4543.28
1536	C-C-CC-C-C	spider	42	6	3		4658.42
1537	C-C-C-C-C-CC-C-C-C-C-C-	scorpion	75	12	6		8142.04
1538	C-C-CC-C-C-	spider	38	6	3		4207.8
1539	C-C-CC-C-C-	spider	38	6	3		4230.84
1540	C-C-C-C-C-C-C-C-C-C-	scorpion	75	10	5		8250.43
1541	C-C-CC-C-C-	spider	38	6	3		4208.79
1542	C-C-CC-C-C-	spider	38	6	3		4208.79
1543	C-C-CC-C-C-	spider	37	6	3		4121.71
1544	C-C-CC-C-C-	spider	38	6	3		4207.8
1545	C-C-CC-C-C-	spider	37	6	3		4150.75
1546	C-C-CC-C-C-	spider	37	6	3		4132.74
1547	C-C-CC-C-C-	spider	37	6	3		4135.74
1548	C-C-C-C-C-C-C-C-	scorpion	75	8	4		8680.9
1549	C-C-CC-C-	spider	39	5	2		4153.65
1550	C-C-C-C-C-C-	scorpion	75	6	3		8431.35
1551	C-C-CC-C-C-C	spider	36	7	3		4181.84
1552	C-C-CC-C-C-C	spider	36	7	3		4267.93
1553	C-C-CC-C-C-C	spider	36	7	3		4171.8
1554	C-CC-CC-C-C-C-	spider	37	8	4		4242.9
1555	C-CC-CC-C-C-C-	spider	37	8	4		4281.94
1556	C-C-C-C-C-CC-C-C-C-C-C-	scorpion	76	12	6		8140.42
1557	C-C-CC-C-C-	spider	36	6	3		4191.78
1558	C-C-CC-C-C-	spider	36	6	3		4230.81
1559	C-C-CC-C-C-	spider	37	6	3		4347.96
1560	C-C-C-C-C-C-	scorpion	76	6	3		8444.93
1561	C-C-C-C-C-CC-C-	scorpion	76	8	4		8358.68
1562	C-C-CC-C-C-	spider	36	6	3		4245.83
1563	C-C-CC-C-C-	spider	36	6	3		4217.82
1564	C-C-CC-C-C-	spider	36	6	3		4365.98
1565	C-C-CC-C-C-	spider	36	6	3		4266.85
1566	C-C-CC-C-C-	spider	36	6	3		4309.92
1567	C-C-C-C-C-CC-C-	spider	77	8	4		8448.4
1568	C-C-C-C-C-C-	scorpion	77	6	3		9011.05
1569	C-C-CC-C-C-	spider	36	6	3		4217.82
1570	C-C-C-C-C-C-	scorpion	77	6	3		8949.96
1571	C-C-CC-C-C-	spider	42	6	3		4578.05
1572	C-C-CC-C-C-	spider	42	6	3		4562.06
1573	C-C-CC-C-C-	spider	42	6	3		4635.11
1574	C-C-CC-C-C-	spider	42	6	3		4635.11
1575	C-C-CC-C-C-	spider	42	6	3		4596.09
1576	C-C-CC-C-C-	spider	42	6	3		4582.06
1577	C-C-CC-C-C-	spider	42	6	3		4593.03
1578	C-C-C-C-C-CC-C-C-C-C-C	scorpion	78	12	6		8214.4
1579	C-C-CC-C-C-	spider	42	6	3		4606.07
1580	C-C-CC-C-C-	spider	42	6	3		4686.16
1581	C-C-C-C-C-CC-C-C-C-C-C	scorpion	78	12	6		8196.38
1582	C-C-C-C-C-CC-C-C-C-C-C-	scorpion	78	12	6		8451.67
1583	C-C-CC-C-C-	spider	42	6	3		4732.27
1584	C-C-C-C-C-CC-C-C-C-C-C	scorpion	78	12	6		8493.67
1585	C-C-C-C-C-CC-C-	scorpion	78	8	4		8761.96
1586	C-C-CC-C-C-	spider	42	6	3		4675.22
1587	C-C-CC-C-C-	spider	41	6	3		4527.95
1588	C-C-CC-C-C-	spider	41	6	3		4585
1589	C-C-CC-C-C-	spider	41	6	3		4585.05
1590	C-C-CC-C-C-	spider	41	6	3		4527.99
1591	C-C-C-C-C-CC-C-	scorpion	78	8	4		8648.88
1592	C-C-C-C-C-CC-C-C-C-C-C-	scorpion	79	12	6		8250.6
1593	C-C-CC-C-C-	spider	41	6	3		4526.92
1594	C-C-CC-C-C-	spider	41	6	3		4565.91
1595	C-C-C-C-C-C-C-C-	scorpion	79	8	4		8654.88
1596	C-C-CC-C-C-	spider	41	6	3		4557.98
1597	C-C-CC-C-C-	spider	41	6	3		4493.93
1598	C-C-C-C-C-C-C-C-	scorpion	79	8	4		9240.37
1599	C-C-CC-C-C-	spider	41	6	3		4699.33
1600	C-C-CC-C-C-	spider	37	6	3		4175.77
1601	C-C-CC-C-C-	spider	37	6	3		4232.82
1602	C-C-CC-C-C-	spider	37	6	3		4133.68
1603	C-C-CC-C-C-	spider	37	6	3		4303.9
1604	C-C-CC-C-C-	spider	37	6	3		4261.82
1605	C-C-C-C-C-CC-C-	scorpion	79	8	4		8742.14
1606	C-C-C-C-C-CC-C-C-C-C-C-	scorpion	80	12	6		8561
1607	C-C-CC-C-C-	spider	40	6	3		4552.2
1608	C-C-C-C-C-CC-C-C-C-C-C-	scorpion	80	12	6		8530.63
1609	C-C-CC-C-C-	spider	40	6	3		4595.22
1610	C-C-C-C-C-CC-C-C-C-C-C	scorpion	80	12	6		8261.41
1611	C-C-CC-C-C-	spider	40	6	3		4496.09
1612	C-C-CC-C-C-	spider	40	6	3		4595.22
1613	C-C-CC-C-C-	spider	40	6	3		4553.14
1614	C-C-CC-C-C-	spider	40	6	3		4496.09
1615	C-C-CC-C-C-	spider	40	6	3		4595.22
1616	C-C-CC-C-C-	spider	40	6	3		4553.14
1617	C-C-CC-C-C-	spider	40	6	3		4546.2
1618	C-C-CC-C-C-	spider	40	6	3		4579.27
1619	C-C-CC-C-C-	spider	40	6	3		4695.35
1620	C-C-CC-C-C-	spider	40	6	3		4646.27
1621	C-C-CC-C-C-	spider	36	6	3		4108.68
1622	C-C-CC-C-C-	spider	36	6	3		4165.74
1623	C-C-CC-C-C-	spider	36	6	3		4165.74
1624	C-C-C-C-C-CC-C-C-C-C-C	scorpion	80	12	6		8309.46
1625	C-C-CC-C-C-	spider	36	6	3		4165.74
1626	C-C-CC-C-C-	spider	36	6	3		4166.72
1627	C-C-CC-C-C-	spider	36	6	3		4136.7
1628	C-C-CC-C-C-	spider	36	6	3		4111.7
1629	C-C-C-C-C-CC-C-C-C-C-C-	scorpion	80	12	6		8524.97
1630	C-C-CC-C-C-	spider	37	6	3		4365.94
1631	C-C-CC-C-C-	spider	37	6	3		4366.88
1632	C-C-CC-C-C-	spider	37	6	3		4365.94
1633	C-C-CC-C-C-	spider	37	6	3		4125.7
1634	C-C-CC-C-C-	spider	37	6	3		4126.69
1635	C-C-CC-C-C-	spider	36	6	3		4126.69
1636	C-C-CC-C-C-	spider	37	6	3		4156.71
1637	C-C-CC-C-C-	spider	36	6	3		4097.65
1638	C-C-CC-C-C-	spider	37	6	3		4124.72
1639	C-C-CC-C-C-	spider	36	6	3		4140.72
1640	C-C-CC-C-C-	spider	36	6	3		4126.69
1641	C-C-CC-C-C-	spider	37	6	3		4140.72
1642	C-C-CC-C-C-	spider	37	6	3		4196.78
1643	C-C-CC-C-C-	spider	37	6	3		4213.77
1644	C-C-CC-C-C-	spider	36	6	3		4099.66
1645	C-C-CC-C-C-	spider	36	6	3		4052.55
1646	C-C-CC-C-C-	spider	36	6	3		3995.5
1647	C-C-CC-C-C-	spider	36	6	3		4097.65
1648	C-C-CC-C-C-	spider	37	6	3		4197.77
1649	C-C-CC-C-C-	spider	37	6	3		4167.74
1650	C-C-CC-C-C-	spider	36	6	3		4099.66
1651	C-C-CC-C-C-	spider	36	6	3		4126.69
1652	C-C-CC-C-C-	spider	36	6	3		4069.64
1653	C-C-CC-C-C-	spider	36	6	3		4085.64
1654	C-C-CC-C-C-	spider	36	6	3		4021.59
1655	C-C-CC-C-C-	spider	36	6	3		4097.65
1656	C-C-CC-C-C-	spider	36	6	3		4069.64
1657	C-C-CC-C-C-	spider	36	6	3		4087.67
1658	C-C-CC-C-C-	spider	36	6	3		4038.58
1659	C-C-CC-C-C-	spider	36	6	3		4044.5
1660	C-C-CC-C-C-	spider	39	6	3		4276.79
1661	C-C-CC-C-C-	spider	39	6	3		4402.91
1662	C-C-C-C-C-	spider	39	5	2		4338.84
1663	C-C-CC-C-C-	spider	39	6	3		4275.81
1664	C-C-CC-C-C-	spider	39	6	3		4333.84
1665	C-C-CC-C-C-	spider	39	6	3		4274.77
1666	C-C-CC-C-C-	spider	39	6	3		4333.84
1667	C-C-CC-C-C-	spider	39	6	3		4333.84
1668	C-C-CC-C-C-	spider	39	6	3		4345.86
1669	C-C-CC-C-C-	spider	39	6	3		4251.78
1670	C-C-CC-C-C-	spider	39	6	3		4308.83
1671	C-C-CC-C-C-	spider	39	6	3		4308.83
1672	C-C-CC-C-C-	spider	39	6	3		4309.82
1673	C-C-CC-C-C-	spider	39	6	3		4274.82
1674	C-C-CC-C-C-	spider	39	6	3		4308.83
1675	C-C-CC-C-C-	spider	39	6	3		4365.88
1676	C-C-CC-C-C-	spider	39	6	3		4250.79
1677	C-C-CC-C-C-	spider	39	6	3		4249.76
1678	C-C-CC-C-C-	spider	39	6	3		4320.85
1679	C-C-CC-C-C-	spider	39	6	3		4308.83
1680	C-C-CC-C-C-	spider	39	6	3		4313.85
1681	C-C-CC-C-C-	spider	39	6	3		4279.79
1682	C-C-CC-C-C-	spider	39	6	3		4377.9
1683	C-C-CC-C-C-	spider	39	6	3		4366.91
1684	C-C-CC-C-C-	spider	39	6	3		4308.83
1685	C-C-CC-C-C-	spider	39	6	3		4267.78
1686	C-C-CC-C-C-	spider	42	6	3		4624.14
1687	C-C-CC-C-C-	spider	42	6	3		4608.14
1688	C-C-CC-C-C-	spider	42	6	3		4682.18
1689	C-C-CC-C-C-	spider	42	6	3		4681.19
1690	C-C-CC-C-C-	spider	42	6	3		4709.25
1691	C-C-CC-C-C-	spider	42	6	3		4681.19
1692	C-C-CC-C-C-	spider	42	6	3		4682.18
1693	C-C-CC-C-C-	spider	42	6	3		4700.24
1694	C-C-CC-C-C-	spider	42	6	3		4731.25
1695	C-C-CC-C-C-	spider	42	6	3		4666.18
1696	C-C-CC-C-C-	spider	42	6	3		4665.19
1697	C-C-CC-C-C-	spider	42	6	3		4626.11
1698	C-C-CC-C-C-	spider	42	6	3		4576.09
1699	C-C-CC-C-C-	spider	42	6	3		4722.24
1700	C-C-CC-C-C-	spider	42	6	3		4684.24
1701	C-C-CC-C-C-	spider	42	6	3		4633.15
1702	C-C-CC-C-C-	spider	42	6	3		4788.31
1703	C-C-CC-C-C-	spider	42	6	3		4757.29
1704	C-C-CC-C-C-	spider	42	6	3		4741.29
1705	C-C-CC-C-C-	spider	38	6	3		4379.89
1706	C-C-CC-C-C-	spider	38	6	3		4395.89
1707	C-C-CC-C-C-	spider	38	6	3		4450.97
1708	C-C-CC-C-C-	spider	38	6	3		4421.93
1709	C-C-CC-C-C-	spider	38	6	3		4450.97
1710	C-C-CC-C-C-	spider	38	6	3		4392.94
1711	C-C-CC-C-C-	spider	38	6	3		4377.92
1712	C-C-CC-C-C-	spider	38	6	3		4392.94
1713	C-C-CC-C-C-	spider	38	6	3		4392.94
1714	C-C-CC-C-C-	spider	38	6	3		4449.99
1715	C-C-CC-C-C-	spider	38	6	3		4406.92
1716	C-C-CC-C-C-	spider	38	6	3		4455.99
1717	C-C-CC-C-C-	spider	38	6	3		4436.95
1718	C-C-CC-C-C-	spider	38	6	3		4345.88
1719	C-C-CC-C-C-	spider	38	6	3		4378.91
1720	C-C-CC-C-C-	spider	38	6	3		4436.95
1721	C-C-CC-C-C-	spider	38	6	3		4450.97
1722	C-C-CC-C-C-	spider	38	6	3		4474.01
1723	C-C-CC-C-C-	spider	38	6	3		4436.95
1724	C-C-CC-C-C-	spider	38	6	3		4433.99
1725	C-C-CC-C-C-	spider	38	6	3		4394.91
1726	C-C-CC-C-C-	spider	38	6	3		4378.91
1727	C-C-CC-C-C-	spider	38	6	3		4420.95
1728	C-C-CC-C-C-C-	spider	41	7	3		4238.07
1729	C-C-CC-C-C-	spider	36	6	3		3844.63
1730	C-C-CC-C-C-	spider	36	6	3		3867.66
1731	C-C-CC-C-C-	spider	36	6	3		4110.71
1732	C-C-CC-C-C-	spider	36	6	3		4167.76
1733	C-C-CC-C-C-	spider	36	6	3		4138.72
1734	C-C-CC-C-C-	spider	36	6	3		4167.76
1735	C-C-CC-C-C-	spider	41	6	3		5124.85
1736	C-C-CC-C-C-	spider	41	6	3		5181.9
1737	C-C-CC-C-C-	spider	41	6	3		5163.88
1738	C-C-CC-C-C-	spider	41	6	3		5156.91
1739	C-C-CC-C-C-	spider	36	6	3		4297.91
1740	C-C-CC-C-C-C-	spider	36	7	3		4235.9
1741	C-C-CC-C-C-	spider	36	6	3		4214.82
1742	C-C-CC-C-C-	spider	36	6	3		4271.87
1743	C-C-CC-C-C-	spider	36	6	3		4271.87
1744	C-C-CC-C-C-	spider	36	6	3		4155.75
1745	C-C-CC-C-C-	spider	36	6	3		4230.82
1746	C-C-CC-C-C-	spider	36	6	3		4245.79
1747	C-C-CC-C-C-	spider	36	6	3		4229.79
1748	C-C-CC-C-C-	spider	36	6	3		4253.86
1749	C-C-CC-C-C-	spider	36	6	3		4180.8
1750	C-C-CC-C-C-	spider	36	6	3		4246.88
1751	C-C-CC-C-C-	spider	36	6	3		4240.86
1752	C-C-CC-C-C-	spider	36	6	3		4301.9
1753	C-C-CC-C-C-	spider	37	6	3		4311.9
1754	C-C-CC-C-C-	spider	37	6	3		4336.9
1755	C-C-CC-C-C-	spider	37	6	3		4366.92
1756	C-C-CC-C-C-	spider	37	6	3		4365.94
1757	C-C-CC-C-C-	spider	40	6	3		4681.22
1758	C-C-CC-C-C-	spider	41	6	3		4710.26
1759	C-C-CC-C-C-	spider	40	6	3		4710.26
1760	C-C-CC-C-C-	spider	41	6	3		4738.27
1761	C-C-CC-C-C-	spider	40	6	3		4710.26
1762	C-C-CC-C-C-	spider	36	6	3		4100.7
1763	C-C-CC-C-C-	spider	36	6	3		4058.66
1764	C-C-CC-C-C-	spider	36	6	3		4044.64
1765	C-C-CC-C-C-	spider	36	6	3		4016.58
1766	C-C-CC-C-C-	spider	36	6	3		4058.66
1767	C-C-CC-C-C-	spider	36	6	3		4064.61
1768	C-C-CC-C-C-	spider	36	6	3		3987.48
1769	C-C-CC-C-C-	spider	36	6	3		4044.53
1770	C-C-CC-C-C-	spider	36	6	3		4003.48
1771	C-C-CC-C-C-	spider	36	6	3		4044.53
1772	C-C-CC-C-C-	spider	36	6	3		3973.45
1773	C-C-CC-C-C-	spider	36	6	3		3957.45
1774	C-C-CC-C-C-	spider	36	6	3		4014.5
1775	C-C-CC-C-C-	spider	36	6	3		4015.49
1776	C-C-CC-C-C-	spider	36	6	3		3985.46
1777	C-C-CC-C-C-	spider	36	6	3		3956.46
1778	C-C-CC-C-C-	spider	36	6	3		4064.61
1779	C-C-CC-C-C-	spider	36	6	3		4067.67
1780	C-C-CC-C-C-	spider	36	6	3		4007.56
1781	C-C-CC-C-C-	spider	36	6	3		4115.66
1782	C-C-CC-C-C-	spider	36	6	3		4175.78
1783	C-C-C-C-C-C-C-C-C-C-	centipede	119	10	5		13218.1
1784	C-C-CC-C-C-	spider	36	6	3		4061.66
1785	C-C-CC-C-C-	spider	36	6	3		4001.55
1786	C-C-CC-C-C-	spider	36	6	3		4030.6
1787	C-C-CC-C-C-	spider	36	6	3		4033.66
1788	C-C-CC-C-C-	spider	36	6	3		3973.55
1789	C-C-CC-C-C-	spider	36	6	3		4010.62
1790	C-C-CC-C-C-	spider	36	6	3		4030.6
1791	C-C-CC-C-C-	spider	41	6	3		4794.35
1792	C-C-CC-C-C-	spider	36	6	3		4138.64
1793	C-C-CC-C-C-	spider	36	6	3		4195.69
1794	C-C-CC-C-C-	spider	36	6	3		4195.69
1795	C-C-CC-C-C-	spider	36	6	3		4090.6
1796	C-C-CC-C-C-	spider	36	6	3		4166.65
1797	C-C-CC-C-C-	spider	36	6	3		4200.71
1798	C-C-CC-C-C-	spider	36	6	3		4253.78
1799	C-C-CC-C-C-	spider	36	6	3		4195.69
1800	C-C-C-CC-C-C-C-	spider	69	8	4		7410.29
1801	C-C-CC-C-C-	spider	36	6	3		4180.68
1802	C-C-CC-C-C-	spider	36	6	3		4237.78
1803	C-C-CC-C-C-	spider	36	6	3		4194.66
1804	C-C-CC-C-C-	spider	36	6	3		4208.69
1805	C-C-CC-C-C-	spider	36	6	3		4229.7
1806	C-C-CC-C-C-	spider	36	6	3		4342.73
1807	C-C-CC-C-C-	spider	36	6	3		4097.57
1808	C-C-CC-C-C-	spider	40	6	3		4691.56
1809	C-C-CC-C-C-	spider	40	6	3		4689.42
1810	C-C-CC-C-C-	spider	42	6	3		4903.59
1811	C-C-CC-C-C-	spider	42	6	3		4832.46
1812	C-C-CC-C-C-	spider	42	6	3		4804.45
1813	C-C-CC-C-C-	spider	42	6	3		4774.43
1814	C-C-CC-C-C-	spider	42	6	3		4778.39
1815	C-C-CC-C-C-	spider	42	6	3		4830.45
1816	C-C-CC-C-C-	spider	42	6	3		4829.47
1817	C-C-CC-C-C-	spider	42	6	3		4830.49
1818	C-C-CC-C-C-	spider	42	6	3		4888.53
1819	C-C-CC-C-C-	spider	42	6	3		4982.66
1820	C-C-CC-C-C-	spider	42	6	3		4815.48
1821	C-C-CC-C-C-	spider	42	6	3		4831.48
1822	C-C-CC-C-C-	spider	42	6	3		4776.4
1823	C-C-CC-C-C-	spider	42	6	3		4812.44
1824	C-C-CC-C-C-	spider	42	6	3		4871.55
1825	C-C-CC-C-C-	spider	42	6	3		4818.54
1826	C-C-CC-C-C-	spider	42	6	3		4800.51
1827	C-C-CC-C-C-	spider	42	6	3		4815.48
1828	C-C-CC-C-C-	spider	42	6	3		4802.44
1829	C-C-CC-C-C-	spider	42	6	3		4776.46
1830	C-C-CC-C-C-	spider	42	6	3		4773.44
1831	C-C-CC-C-C-	spider	42	6	3		4791.48
1832	C-C-CC-C-C-	spider	42	6	3		4757.44
1833	C-C-CC-C-C-	spider	42	6	3		4782.45
1834	C-C-CC-C-C-	spider	42	6	3		4868.56
1835	C-C-CC-C-C-	spider	42	6	3		4792.46
1836	C-C-CC-C-C-	spider	42	6	3		4798.41
1837	C-C-CC-C-C-	spider	42	6	3		4824.44
1838	C-C-CC-C-C-	spider	42	6	3		4832.46
1839	C-C-CC-C-C-	spider	42	6	3		4845.51
1840	C-C-CC-C-C-	spider	42	6	3		4824.44
1841	C-C-CC-C-C-	spider	42	6	3		4792.46
1842	C-C-CC-C-C-	spider	42	6	3		4772.46
1843	C-C-CC-C-C-	spider	42	6	3		4773.44
1844	C-C-CC-C-C-	spider	42	6	3		4791.48
1845	C-C-CC-C-C-	spider	40	6	3		4723.42
1846	C-C-CC-C-C-	spider	40	6	3		4732.39
1847	C-C-CC-C-C-	spider	38	6	3		4453.05
1848	C-C-CC-C-C-	spider	40	6	3		4732.39
1849	C-C-CC-C-C-	spider	40	6	3		4774.47
1850	C-C-CC-C-C-	spider	40	6	3		4774.47
1851	C-C-CC-C-C-	spider	38	6	3		4346.9
1852	C-C-CC-C-C-	spider	38	6	3		4330.84
1853	C-C-CC-C-C-	spider	41	6	3		4701.34
1854	C-C-CC-C-C-	spider	41	6	3		4672.3
1855	C-C-CC-C-C-	spider	41	6	3		4729.35
1856	C-C-CC-C-C-	spider	41	6	3		4729.35
1857	C-C-CC-C-C-	spider	41	6	3		4702.33
1858	C-C-CC-C-C-	spider	41	6	3		4734.32
1859	C-C-CC-C-C-	spider	41	6	3		4774.39
1860	C-C-CC-C-C-	spider	39	6	3		4446.11
1861	C-C-CC-C-C-	spider	39	6	3		4447.1
1862	C-C-C-C-C-C-	spider	39	6	3		4434.26
1863	C-C-C-C-C-C-	spider	39	6	3		4378.16
1864	C-C-C-C-C-C-	spider	39	6	3		4462.27
1865	C-C-C-C-C-C-	spider	39	6	3		4432.29
1866	C-C-C-C-C-C-	spider	39	6	3		4491.31
1867	C-C-C-C-C-C-	spider	41	6	3		4734.62
1868	C-C-C-C-C-C-	spider	41	6	3		4732.6
1869	C-C-C-C-C-C-	spider	41	6	3		4719.61
1870	C-C-C-C-C-C-	spider	41	6	3		4662.55
1871	C-C-C-C-C-C-	spider	41	6	3		4779.66
1872	C-C-C-C-C-C-	spider	41	6	3		4707.59
1873	C-C-C-C-C-C-	spider	41	6	3		4660.58
1874	C-C-C-C-C-C-	spider	39	6	3		4399.34
1875	C-C-C-C-C-C-	spider	40	6	3		4550.3
1876	C-C-C-C-C-C-	spider	41	6	3		4580.32
1877	C-C-C-C-C-C-	spider	41	6	3		4666.46
1878	C-C-C-C-C-C-	spider	41	6	3		4638.4
1879	C-C-C-C-C-CC-C-	scorpion	112	8	4		12507.2
1880	C-C-C-C-C-C-	spider	40	6	3		4593.37
1881	C-C-C-C-C-C-	spider	41	6	3		4666.42
1882	C-C-C-C-C-C-	spider	41	6	3		4576.29
1883	C-C-C-C-C-C-	spider	39	6	3		4386.24
1884	C-C-C-C-C-C-	spider	39	6	3		4386.24
1885	C-C-C-C-C-C-	spider	39	6	3		4443.29
1886	C-C-C-C-C-C-	spider	39	6	3		4342.23
1887	C-C-C-C-C-C-	spider	39	6	3		4370.24
1888	C-C-C-C-C-C-	spider	39	6	3		4312.2
1889	C-C-C-C-C-C-	spider	39	6	3		4342.23
1890	C-C-C-C-C-C-	spider	39	6	3		4340.21
1891	C-C-C-C-C-C-	spider	39	6	3		4370.24
1892	C-C-C-C-C-C-	spider	39	6	3		4343.17
1893	C-C-C-C-C-C-	spider	39	6	3		4343.17
1894	C-C-C-C-C-C-	spider	39	6	3		4313.14
1895	C-C-C-C-C-C-	spider	39	6	3		4313.14
1896	C-C-C-C-C-C-	spider	39	6	3		4312.2
1897	C-C-C-C-C-C-	spider	39	6	3		4340.21
1898	C-C-C-C-C-C-	spider	39	6	3		4356.21
1899	C-C-	spider	36	2	1		4101.58
1900	C-C-	spider	36	2	1		4099.61
1901	C-C-CC-C-C-	spider	42	6	3		4600.44
1902	C-C-CC-C-C-	spider	42	6	3		4642.53
1903	C-C-CC-C-C-C-C-	spider	41	8	4		4681.11
1904	C-C-CC-C-C-C-C-	spider	41	8	4		4713.11
1905	C-C-CC-C-C-C-C-	spider	41	8	4		4780.25
1906	C-C-CC-C-C-C-C-	spider	41	8	4		4757.21
1907	C-C-CC-C-C-C-C-	spider	41	8	4		4731.17
1908	C-C-CC-C-C-C-C-	spider	41	8	4		4743.18
1909	C-C-CC-C-C-C-C-	spider	41	8	4		4738.21
1910	C-C-CC-C-C-C-C-	spider	41	8	4		4698.2
1911	C-C-CC-C-C-C-C-	spider	41	8	4		4708.14
1912	C-C-CC-C-C-C-C-	spider	41	8	4		4709.12
1913	C-C-CC-C-C-C-C-	spider	41	8	4		4704.15
1914	C-C-CC-C-C-C-C-	spider	41	8	4		4755.25
1915	C-C-CC-C-C-C-C-	spider	41	8	4		4738.16
1916	C-C-CC-C-C-C-C-	spider	41	8	4		4699.14
1917	C-C-CC-C-C-C-C-	spider	41	8	4		4757.21
1918	C-C-CC-C-C-C-C-	spider	41	8	4		4743.18
1919	C-C-CC-C-C-	spider	36	6	3		3853.6
1920	C-C-CC-C-C-C-C-	spider	40	8	4		4314.88
1921	C-C-C-CC-C-C-C-	spider	69	8	4		7264.1
1922	C-C-C-CC-C-C-C-	spider	69	8	4		7249.13
1923	C-C-C-CC-C-C-C-	spider	69	8	4		7308.15
1924	C-C-C-CC-C-C-C-	spider	69	8	4		7309.14
1925	C-C-C-CC-C-C-C-	spider	69	8	4		7308.15
1926	C-C-C-CC-C-C-C-	spider	69	8	4		7279.11
1927	C-C-C-CC-C-C-C-	spider	69	8	4		7151.97
1928	C-C-C-CC-C-C-C-	spider	69	8	4		7308.15
1929	C-C-C-CC-C-C-C-	spider	69	8	4		7251.1
1930	C-C-C-CC-C-C-C-	spider	69	8	4		7279.11
1931	C-C-C-CC-C-C-C-	spider	69	8	4		7371.21
1932	C-C-C-CC-C-C-C-	spider	69	8	4		7281.09
1933	C-C-C-CC-C-C-C-	spider	69	8	4		7253.07
1934	C-C-C-CC-C-C-C-	spider	69	8	4		7237.07
1935	C-C-C-CC-C-C-C-	spider	69	8	4		7308.15
1936	C-C-C-C-C-CC-C-C-C-C-C	scorpion	71	12	6		7766.88
1937	C-C-C-C-C-CC-C-C-C-C-C-	scorpion	77	12	6		8278.44
1938	C-C-C-CC-C-C-C-	spider	69	8	4		7279.11
1939	C-C-C-C-C-CC-C-C-C-C-C-	scorpion	86	12	6		9375.42
1940	C-C-C-CC-C-C-C-	spider	69	8	4		7279.11
1941	C-C-C-CC-C-C-C-	spider	69	8	4		7261.14
1942	C-C-C-CC-C-C-C-	spider	69	8	4		7278.13
1943	C-C-C-CC-C-C-C-	spider	69	8	4		7279.11
1944	C-C-C-CC-C-C-C-	spider	64	8	4		6666.47
1945	C-C-C-CC-C-C-C-	spider	69	8	4		7336.21
1946	C-C-C-CC-C-C-C-	spider	69	8	4		7264.1
1947	C-C-C-CC-C-C-C-	spider	69	8	4		7293.14
1948	C-C-C-CC-C-C-C-	spider	69	8	4		7292.15
1949	C-C-C-CC-C-C-C-	spider	69	8	4		7327.2
1950	C-C-C-CC-C-C-C-	spider	69	8	4		7261.14
1951	C-C-C-CC-C-C-C-	spider	69	8	4		7265.13
1952	C-C-C-CC-C-C-C-	spider	69	8	4		7400.25
1953	C-C-C-CC-C-C-C-	spider	69	8	4		7457.3
1954	C-C-C-CC-C-C-C-	spider	69	8	4		7457.3
1955	C-C-C-CC-C-C-C-	spider	69	8	4		7428.26
1956	C-C-C-CC-C-C-C-	spider	69	8	4		7428.26
1957	C-C-C-CC-C-C-C-	spider	69	8	4		7457.3
1958	C-C-C-CC-C-C-C-	spider	69	8	4		7458.29
1959	C-C-C-CC-C-C-C-	spider	69	8	4		7413.25
1960	C-C-C-CC-C-C-C-	spider	69	8	4		7398.28
1961	C-C-C-CC-C-C-C-	spider	69	8	4		7301.12
1962	C-C-C-CC-C-C-C-	spider	69	8	4		7386.23
1963	C-C-C-CC-C-C-C-	spider	69	8	4		7457.3
1964	C-C-C-CC-C-C-C-	spider	69	8	4		7458.29
1965	C-C-C-CC-C-C-C-	spider	69	8	4		7430.28
1966	C-C-C-CC-C-C-C-	spider	69	8	4		7402.23
1967	C-C-C-CC-C-C-C-	spider	69	8	4		7430.24
1968	C-C-C-CC-C-C-C-	spider	69	8	4		7520.36
1969	C-C-C-CC-C-C-C-	spider	69	8	4		7428.27
1970	C-C-C-CC-C-C-C-	spider	69	8	4		7428.26
1971	C-C-C-CC-C-C-C-	spider	69	8	4		7485.36
1972	C-C-C-CC-C-C-C-	spider	69	8	4		7413.25
1973	C-C-C-CC-C-C-C-	spider	69	8	4		7442.29
1974	C-C-C-CC-C-C-C-	spider	69	8	4		7428.26
1975	C-C-C-C-C-C-	scorpion	107	6	3		12516.2
1976	C-C-C-CC-C-C-C-	spider	69	8	4		7427.28
1977	C-C-C-CC-C-C-C-	spider	69	8	4		7442.29
1978	C-C-C-CC-C-C-C-	spider	69	8	4		7441.31
1979	C-C-C-CC-C-C-C-	spider	69	8	4		7476.35
1980	C-C-C-CC-C-C-C-	spider	69	8	4		7410.29
1981	C-C-C-CC-C-C-C-	spider	69	8	4		7414.28
1982	C-C-C-CC-C-C-C-	spider	69	8	4		7263.11
1983	C-C-C-CC-C-C-C-	spider	69	8	4		7412.26
1984	C-C-C-CC-C-C-C-	spider	69	8	4		7146.95
1985	C-C-C-CC-C-C-C-	spider	69	8	4		7204
1986	C-C-C-CC-C-C-C-	spider	69	8	4		7204
1987	C-C-C-CC-C-C-C-	spider	69	8	4		7174.96
1988	C-C-C-CC-C-C-C-	spider	69	8	4		7174.96
1989	C-C-C-CC-C-C-C-	spider	69	8	4		7204
1990	C-C-C-CC-C-C-C-	spider	69	8	4		7204.99
1991	C-C-C-C-C-C-C-C-C-C-C-C-C-C-C-C-C-C-	scorpion	111	18	9		12412.8
1992	C-C-C-CC-C-C-C-	spider	69	8	4		7144.98
1993	C-C-C-CC-C-C-C-	spider	69	8	4		7047.81
1994	C-C-C-CC-C-C-C-	spider	69	8	4		7174.96
1995	C-C-C-CC-C-C-C-	spider	69	8	4		7232.06
1996	C-C-C-CC-C-C-C-	spider	69	8	4		7159.95
1997	C-C-C-CC-C-C-C-	spider	69	8	4		7204
1998	C-C-C-CC-C-C-C-	spider	69	8	4		7132.92
1999	C-C-C-CC-C-C-C-	spider	69	8	4		7204.99
[truncated: 2,964 more rows]
